# Supplementary material for: Dynamic response of RNA editing to temperature in grape by RNA deep sequencing
Source: Funct Integr Genomics. 2019 Nov 19;20(3):421–32. doi: 10.1007/s10142-019-00727-7 (PMC7152585; doi:10.1007/s10142-019-00727-7)
Supplement: Supplementary file 4 — Table S4. Information of RNA editing sites in all mitochondria samples. (XLSX 140 kb) [file 10142_2019_727_MOESM4_ESM.xlsx]

## Sheet: SRP091989.out
Table S4.Information of RNA editing sites in all mitochondria samples
#Chr	Strand	Name	Genome_pos	Gene_pos	AA_pos	Sample_num	Phase	T25	T35	T40	T45	Exon_num	Exon_start	Exon_end	Function
NC_012119.1	-	nad5	191657	155	52	4	2	C->T:CCG->CTG:P->L:0.769230769230769:0:13:14.5:3:10:726:31.7214430262262:5.38430475164894e-05:60.00:41.18	C->T:CCG->CTG:P->L:0.888888888888889:0:18:17.7:2:16:726:46.8237216933318:2.09363269768551e-08:60.00:41.18	C->T:CCG->CTG:P->L:0.649122807017544:0:57:57.8:20:37:726:122.074711611911:9.50808547599528e-16:60.00:41.18	C->T:CCG->CTG:P->L:0.69811320754717:0:53:54:16:37:726:120.432432897839:3.05014675194294e-16:60.00:41.18	5	191811,190732,773125,317745,316172,	191582,189517,773104,317351,316023,	NADH dehydrogenase subunit 5
NC_012119.1	-	nad5	190721	242	81	4	2	C->T:CCG->CTG:P->L:1:0:12:15:0:12:30:1000:3.6980115052534e-07:60.00:41.18	C->T:CCG->CTG:P->L:0.9375:0:16:14.8:1:15:30:40.734123709125:2.8282406617857e-08:60.00:41.18	C->T:CCG->CTG:P->L:0.76:0:50:52.6:12:38:30:121.011083265018:2.14106882297066e-17:60.00:41.18	C->T:CCG->CTG:P->L:0.646153846153846:0:65:67.1:23:42:30:138.673940086613:9.15052355501049e-18:60.00:41.18	5	191811,190732,773125,317745,316172,	191582,189517,773104,317351,316023,	NADH dehydrogenase subunit 5
NC_012119.1	-	nad5	190691	272	91	4	2	C->T:TCC->TTC:S->F:1:0:15:15:0:15:86:1000:6.44672503789387e-09:40.00:41.18	C->T:TCC->TTC:S->F:0.923076923076923:0:13:17.3:1:12:86:33.5187798516309:1.34607618791224e-06:40.00:41.18	C->T:TCC->TTC:S->F:0.739130434782609:0:46:47:12:34:86:109.155998240276:2.17089743947072e-15:40.00:41.18	C->T:TCC->TTC:S->F:0.655172413793103:0:58:64.2:20:38:86:125.181784754257:3.22448116142445e-16:40.00:41.18	5	191811,190732,773125,317745,316172,	191582,189517,773104,317351,316023,	NADH dehydrogenase subunit 5
NC_012119.1	-	nad5	190605	358	120	4	1	C->T:CCT->TCT:P->S:1:0:8:8:0:8:1:1000:7.77000777000777e-05:25.00:41.18	C->T:CCT->TCT:P->S:0.9375:0:16:16:1:15:1:40.734123709125:2.8282406617857e-08:25.00:41.18	C->T:CCT->TCT:P->S:0.833333333333333:0:30:29.8:5:25:1:76.6556796465897:2.74496384043737e-12:25.00:41.18	C->T:CCT->TCT:P->S:0.84375:0:32:32:5:27:1:82.2024579906146:2.37854009592931e-13:25.00:41.18	5	191811,190732,773125,317745,316172,	191582,189517,773104,317351,316023,	NADH dehydrogenase subunit 5
NC_012119.1	-	nad5	190604	359	120	4	2	C->T:CCT->CTT:P->L:1:0:8:8:0:8:15:1000:7.77000777000777e-05:25.00:41.18	C->T:CCT->CTT:P->L:0.9375:0:16:16:1:15:15:40.734123709125:2.8282406617857e-08:25.00:41.18	C->T:CCT->CTT:P->L:0.933333333333333:0:30:29.8:2:28:15:76.7173490915692:4.19398600525186e-15:25.00:41.18	C->T:CCT->CTT:P->L:0.939393939393939:0:33:32:2:31:15:83.8231167041807:8.2416496740448e-17:25.00:41.18	5	191811,190732,773125,317745,316172,	191582,189517,773104,317351,316023,	NADH dehydrogenase subunit 5
NC_012119.1	-	nad5	190589	374	125	4	2	C->T:CCA->CTA:P->L:1:0:8:8:0:8:24:1000:7.77000777000777e-05:35.00:41.18	C->T:CCA->CTA:P->L:0.882352941176471:0:17:20:2:15:24:44.1999651260966:7.3277144418993e-08:35.00:41.18	C->T:CCA->CTA:P->L:0.8:0:30:28.5:6:24:24:75.0311604596383:1.6469783042624e-11:35.00:41.18	C->T:CCA->CTA:P->L:0.896551724137931:0:29:29.3:3:26:24:75.4271047426599:1.64963449539906e-13:35.00:41.18	5	191811,190732,773125,317745,316172,	191582,189517,773104,317351,316023,	NADH dehydrogenase subunit 5
NC_012119.1	-	nad5	190565	398	133	4	2	C->T:TCT->TTT:S->F:0.833333333333333:0:6:8.3:1:5:315:15.3311359293179:0.00757575757575757:30.00:41.18	C->T:TCT->TTT:S->F:0.9:0:20:21.1:2:18:96:52.0000868632396:1.67577669149463e-09:30.00:41.18	C->T:TCT->TTT:S->F:0.769230769230769:0:26:28.9:6:20:96:63.4428860524523:1.82730013055355e-09:30.00:41.18	C->T:TCT->TTT:S->F:0.84375:0:32:33:5:27:96:82.2024579906146:2.37854009592931e-13:30.00:41.18	5	191811,190732,773125,317745,316172,	191582,189517,773104,317351,316023,	NADH dehydrogenase subunit 5
NC_012119.1	-	nad5	190469	494	165	3	2		C->T:ACA->ATA:T->I:0.571428571428571:0:14:13.7:6:8:12:26.8485855955945:0.000966183574879224:40.00:41.18	C->T:ACA->ATA:T->I:0.321428571428571:0:28:26.9:19:9:87:31.2855011498734:0.000911685428888531:40.00:41.18	C->T:ACA->ATA:T->I:0.609756097560976:0:41:42.7:16:25:12:83.2454760693007:1.36309564775648e-10:40.00:41.18	5	191811,190732,773125,317745,316172,	191582,189517,773104,317351,316023,	NADH dehydrogenase subunit 5
NC_012119.1	-	nad5	190457	506	169	2	2		C->T:CCT->CTT:P->L:0.5:0:14:13.8:7:7:170:23.7858840820429:0.00289855072463767:45.00:41.18		C->T:CCT->CTT:P->L:0.340425531914894:0:47:47.2:31:16:33:55.5067466674461:3.27552270630283e-06:45.00:41.18	5	191811,190732,773125,317745,316172,	191582,189517,773104,317351,316023,	NADH dehydrogenase subunit 5
NC_012119.1	-	nad5	190424	539	180	1	2				C->T:CCT->CTT:P->L:0.3:0:40:39.2:28:12:9:41.8051376859249:9.27330252881352e-05:50.00:41.18	5	191811,190732,773125,317745,316172,	191582,189517,773104,317351,316023,	NADH dehydrogenase subunit 5
NC_012119.1	-	nad5	190415	548	183	1	2				C->T:TCG->TTG:S->L:0.189189189189189:0:37:38.4:30:7:5:24.6313255827429:0.0057210445520053:50.00:41.18	5	191811,190732,773125,317745,316172,	191582,189517,773104,317351,316023,	NADH dehydrogenase subunit 5
NC_012119.1	-	nad5	190410	553	185	1	1				C->T:CGT->TGT:R->C:0.179487179487179:0:39:38.2:32:7:28:24.6507192922767:0.00582191780821918:40.00:41.18	5	191811,190732,773125,317745,316172,	191582,189517,773104,317351,316023,	NADH dehydrogenase subunit 5
NC_012119.1	-	nad5	190382	581	194	2	2			C->T:TCT->TTT:S->F:0.375:0:16:17.1:10:6:95:20.7345145937033:0.00883697935978247:40.00:41.18	C->T:TCT->TTT:S->F:0.608695652173913:0:23:23.3:9:14:17:46.6282283732781:3.40669654339535e-06:40.00:41.18	5	191811,190732,773125,317745,316172,	191582,189517,773104,317351,316023,	NADH dehydrogenase subunit 5
NC_012119.1	-	nad5	190365	598	200	1	1				C->T:CGT->TGT:R->C:0.478260869565217:0:23:23.9:12:11:78:37.5019496101284:0.000101349222166012:45.00:41.18	5	191811,190732,773125,317745,316172,	191582,189517,773104,317351,316023,	NADH dehydrogenase subunit 5
NC_012119.1	-	nad5	190287	676	226	3	1		C->T:CTT->TTT:L->F:0.833333333333333:0:12:12:2:10:13:30.6622718586359:3.36519046978059e-05:30.00:41.18	C->T:CTT->TTT:L->F:0.592592592592593:0:27:28.6:11:16:13:53.4712586147973:6.1805841113902e-07:30.00:41.18	C->T:CTT->TTT:L->F:0.5:0:14:15.2:7:7:13:23.7858840820429:0.00289855072463767:30.00:41.18	5	191811,190732,773125,317745,316172,	191582,189517,773104,317351,316023,	NADH dehydrogenase subunit 5
NC_012119.1	-	nad5	190274	689	230	3	2		C->T:GCT->GTT:A->V:0.75:0:12:15.7:3:9:24:28.7754103989239:0.000168259523489029:50.00:41.18	C->T:GCT->GTT:A->V:0.692307692307692:0:26:36.4:8:18:24:58.6913800675077:3.66112633300194e-08:50.00:41.18	C->T:GCT->GTT:A->V:0.388888888888889:0:18:28.2:11:7:24:24.1506409888064:0.00381231671554253:50.00:41.18	5	191811,190732,773125,317745,316172,	191582,189517,773104,317351,316023,	NADH dehydrogenase subunit 5
NC_012119.1	-	nad5	190250	713	238	4	2	C->T:TCG->TTG:S->L:0.888888888888889:0:9:8.9:1:8:12:23.4118608466659:0.000205676676264912:45.00:41.18	C->T:TCG->TTG:S->L:0.875:0:16:17.3:2:14:12:41.5506470713685:2.54541659560713e-07:45.00:41.18	C->T:TCG->TTG:S->L:0.739130434782609:0:46:46.6:12:34:12:109.155998240276:2.17089743947072e-15:45.00:41.18	C->T:TCG->TTG:S->L:0.72972972972973:0:37:44:10:27:12:86.9769705257193:2.96545221575125e-12:45.00:41.18	5	191811,190732,773125,317745,316172,	191582,189517,773104,317351,316023,	NADH dehydrogenase subunit 5
NC_012119.1	-	nad5	190238	725	242	4	2	C->T:TCA->TTA:S->L:0.777777777777778:0:9:8.4:2:7:39:22.1211742392615:0.00113122171945701:50.00:41.18	C->T:TCA->TTA:S->L:0.888888888888889:0:18:19.5:2:16:39:46.8237216933318:2.09363269768551e-08:50.00:41.18	C->T:TCA->TTA:S->L:0.74468085106383:0:47:49.4:12:35:39:112.133440420697:6.8861800499339e-16:50.00:41.18	C->T:TCA->TTA:S->L:0.777777777777778:0:45:53.8:10:35:39:110.605871196308:2.81704477172698e-16:50.00:41.18	5	191811,190732,773125,317745,316172,	191582,189517,773104,317351,316023,	NADH dehydrogenase subunit 5
NC_012119.1	-	nad5	190199	764	255	4	2	C->T:TCG->TTG:S->L:1:0:12:11.9:0:12:71:1000:3.6980115052534e-07:40.00:41.18	C->T:TCG->TTG:S->L:0.909090909090909:0:22:23.6:2:20:71:57.0894477897587:1.31172537394362e-10:40.00:41.18	C->T:TCG->TTG:S->L:0.85:0.00158730158730159:60:62.8:9:51:71:93.3380527015483:5.86576912075149e-25:40.00:41.18	C->T:TCG->TTG:S->L:0.845070422535211:0:71:74:11:60:71:182.500015634998:3.75765422555469e-29:40.00:41.18	5	191811,190732,773125,317745,316172,	191582,189517,773104,317351,316023,	NADH dehydrogenase subunit 5
NC_012119.1	-	nad5	190128	835	279	4	1	C->T:CCA->TCA:P->S:0.916666666666667:0:12:14.5:1:11:28:31.0498684790483:4.80741495682943e-06:45.00:41.18	C->T:CCA->TCA:P->S:1:0:21:19.9:0:21:28:1000:1.85784555598074e-12:45.00:41.18	C->T:CCA->TCA:P->S:0.852459016393443:0:61:66.3:9:52:28:157.30406402472:1.69671007625043e-25:45.00:41.18	C->T:CCA->TCA:P->S:0.839622641509434:0.000925925925925926:106:109.9:17:89:28:185.726717470039:8.26924086046296e-43:45.00:41.18	5	191811,190732,773125,317745,316172,	191582,189517,773104,317351,316023,	NADH dehydrogenase subunit 5
NC_012119.1	-	nad5	190100	863	288	4	2	C->T:TCT->TTT:S->F:0.928571428571429:0:14:14:1:13:12:35.9542509321245:3.73910052197846e-07:40.00:41.18	C->T:TCT->TTT:S->F:1:0:20:23.3:0:20:12:1000:7.2544445519248e-12:40.00:41.18	C->T:TCT->TTT:S->F:0.818181818181818:0:66:66:12:54:12:167.136583672818:1.15082552708438e-25:40.00:41.18	C->T:TCT->TTT:S->F:0.912621359223301:0:103:98.5:9:94:12:1000:9.62220676103751e-49:40.00:41.18	5	191811,190732,773125,317745,316172,	191582,189517,773104,317351,316023,	NADH dehydrogenase subunit 5
NC_012119.1	-	nad5	190088	875	292	4	2	C->T:ACG->ATG:T->M:0.866666666666667:0:15:14.4:2:13:309:38.8741679123641:8.76754605153568e-07:55.00:41.18	C->T:ACG->ATG:T->M:0.875:0:24:26.7:3:21:309:62.3259706070528:9.07044141556743e-11:55.00:41.18	C->T:ACG->ATG:T->M:0.641791044776119:0.00133333333333333:67:72.8:24:43:309:93.7686824361789:3.98772941686433e-18:55.00:41.18	C->T:ACG->ATG:T->M:0.793478260869565:0.00516671430248969:92:96:19:73:309:103.954940653714:8.08948197655296e-34:55.00:41.18	5	191811,190732,773125,317745,316172,	191582,189517,773104,317351,316023,	NADH dehydrogenase subunit 5
NC_012119.1	-	nad5	189779	1184	395	4	2	C->T:CCA->CTA:P->L:0.923076923076923:0:26:28.3:2:24:126:67.0375597032618:7.62221967694755e-13:35.00:41.18	C->T:CCA->CTA:P->L:0.944444444444444:0:36:37.4:2:34:91:90.8102766795206:1.58865554309537e-18:35.00:41.18	C->T:CCA->CTA:P->L:0.866666666666667:0:75:83.8:10:65:91:194.370839561821:3.37099554199743e-32:35.00:41.18	C->T:CCA->CTA:P->L:0.903846153846154:0:104:104.2:10:94:91:1000:2.99404027767357e-48:35.00:41.18	5	191811,190732,773125,317745,316172,	191582,189517,773104,317351,316023,	NADH dehydrogenase subunit 5
NC_012119.1	-	nad5	189688	1275	425	3	3		C->T:GTC->GTT:V->V:0.310344827586207:0:29:28.7:20:9:35:31.3211965675819:0.000940475495063961:50.00:41.18	C->T:GTC->GTT:V->V:0.205479452054795:0.00434782608695652:73:69.5:58:15:35:28.2433487948719:1.37111780991711e-05:50.00:41.18	C->T:GTC->GTT:V->V:0.150537634408602:0.00114942528735632:93:87.1:79:14:35:34.603133428582:3.59949688318084e-05:50.00:41.18	5	191811,190732,773125,317745,316172,	191582,189517,773104,317351,316023,	NADH dehydrogenase subunit 5
NC_012119.1	-	nad5	189653	1310	437	4	2	C->T:TCA->TTA:S->L:1:0:14:15:0:14:406:1000:2.49273368131896e-08:30.00:41.18	C->T:TCA->TTA:S->L:1:0.00909090909090909:21:22.7:0:21:145:1000:1.85784555598074e-12:30.00:41.18	C->T:TCA->TTA:S->L:0.849315068493151:0.00657894736842105:73:74.4:11:62:145:75.3049327275007:3.15871295642243e-30:30.00:41.18	C->T:TCA->TTA:S->L:0.829268292682927:0.00246913580246914:82:83.6:14:68:145:114.371735822205:1.64497881091427e-32:30.00:41.18	5	191811,190732,773125,317745,316172,	191582,189517,773104,317351,316023,	NADH dehydrogenase subunit 5
NC_012119.1	-	nad5	317724	1490	497	2	2			C->T:CCC->CTC:P->L:0.326530612244898:0.0010752688172043:98:94.6:66:32:60:78.1974420999439:1.12059505782811e-11:50.00:41.18	C->T:CCC->CTC:P->L:0.327731092436975:0:119:113.9:80:39:60:135.481094575915:4.33095787968216e-14:50.00:41.18	5	191811,190732,773125,317745,316172,	191582,189517,773104,317351,316023,	NADH dehydrogenase subunit 5
NC_012119.1	-	nad5	317664	1550	517	4	2	C->T:ACC->ATC:T->I:0.625:0:16:17.9:6:10:18:33.1847608733623:0.000124131482645773:30.00:41.18	C->T:ACC->ATC:T->I:0.333333333333333:0:18:18.2:12:6:18:20.8308785164354:0.00953079178885632:30.00:41.18	C->T:ACC->ATC:T->I:0.240506329113924:0:79:74.7:60:19:18:66.5640144655514:5.57834930502788e-07:30.00:41.18	C->T:ACC->ATC:T->I:0.461538461538462:0:117:120.2:63:54:18:184.547834653816:1.77444988893967e-20:30.00:41.18	5	191811,190732,773125,317745,316172,	191582,189517,773104,317351,316023,	NADH dehydrogenase subunit 5
NC_012119.1	-	nad5	317646	1568	523	4	2	C->T:CCG->CTG:P->L:0.476190476190476:0:21:19.1:11:10:12:34.1031189467283:0.000239707556780727:35.00:41.18	C->T:CCG->CTG:P->L:0.368421052631579:0:19:18.2:12:7:12:24.2086464362388:0.00399262899262899:35.00:41.18	C->T:CCG->CTG:P->L:0.176470588235294:0:68:72.7:56:12:12:42.2686119431068:0.000143577872045243:35.00:41.18	C->T:CCG->CTG:P->L:0.247863247863248:0:117:114.8:88:29:12:101.530548799812:2.56650489652582e-10:35.00:41.18	5	191811,190732,773125,317745,316172,	191582,189517,773104,317351,316023,	NADH dehydrogenase subunit 5
NC_012119.1	-	nad5	317634	1580	527	4	2	C->T:TCA->TTA:S->L:0.578947368421053:0:19:20.8:8:11:9:36.8627387877016:6.2811102855597e-05:40.00:41.18	C->T:TCA->TTA:S->L:0.473684210526316:0:19:20.1:10:9:9:30.7041158980943:0.000566695727986053:40.00:41.18	C->T:TCA->TTA:S->L:0.513888888888889:0:72:74.1:35:37:9:125.446479556862:1.30954963384476e-14:40.00:41.18	C->T:TCA->TTA:S->L:0.487179487179487:0:117:110.9:60:57:9:194.068556367774:7.37191424891591e-22:40.00:41.18	5	191811,190732,773125,317745,316172,	191582,189517,773104,317351,316023,	NADH dehydrogenase subunit 5
NC_012119.1	-	nad5	317625	1589	530	4	2	C->T:TCT->TTT:S->F:0.714285714285714:0:21:21:6:15:21:48.574831658363:5.49940863025861e-07:50.00:41.18	C->T:TCT->TTT:S->F:0.368421052631579:0:19:21.9:12:7:21:24.2086464362388:0.00399262899262899:50.00:41.18	C->T:TCT->TTT:S->F:0.22972972972973:0:74:71.8:57:17:21:59.6140676620011:2.70492629167322e-06:50.00:41.18	C->T:TCT->TTT:S->F:0.372727272727273:0:110:104:69:41:21:141.72320139546:4.53565514402692e-15:50.00:41.18	5	191811,190732,773125,317745,316172,	191582,189517,773104,317351,316023,	NADH dehydrogenase subunit 5
NC_012119.1	-	nad5	317604	1610	537	4	2	C->T:CCC->CTC:P->L:0.772727272727273:0:22:26.7:5:17:571:53.8442582754029:3.83679671878509e-08:45.00:41.18	C->T:CCC->CTC:P->L:0.555555555555556:0:27:28.7:12:15:67:50.4915931904309:2.00868983620182e-06:45.00:41.18	C->T:CCC->CTC:P->L:0.292682926829268:0:82:87.3:58:24:67:83.6708786106449:8.28202260216926e-09:45.00:41.18	C->T:CCC->CTC:P->L:0.45:0:120:129.3:66:54:571:184.846389226217:2.31646597249867e-20:45.00:41.18	5	191811,190732,773125,317745,316172,	191582,189517,773104,317351,316023,	NADH dehydrogenase subunit 5
NC_012119.1	-	nad5	317537	1677	559	2	3		C->T:TTC->TTT:F->F:0.159090909090909:0:44:49.4:37:7:504:24.6905650634884:0.00603631564798749:35.00:41.18	C->T:TTC->TTT:F->F:0.114285714285714:0:105:116.5:93:12:504:42.4698723364618:0.000175049170905106:35.00:41.18		5	191811,190732,773125,317745,316172,	191582,189517,773104,317351,316023,	NADH dehydrogenase subunit 5
NC_012119.1	-	nad5	316156	1880	627	4	2	C->T:GCA->GTA:A->V:0.769230769230769:0:26:28.5:6:20:15:63.4428860524523:1.82730013055355e-09:35.00:41.18	C->T:GCA->GTA:A->V:0.710526315789474:0:38:42.9:11:27:15:87.5416231123916:4.22711734027092e-12:35.00:41.18	C->T:GCA->GTA:A->V:0.470588235294118:0:102:106.8:54:48:15:163.829291289697:2.3465364283867e-18:35.00:41.18	C->T:GCA->GTA:A->V:0.50259067357513:0:193:199.5:96:97:15:1000:4.78563448495289e-37:35.00:41.18	5	191811,190732,773125,317745,316172,	191582,189517,773104,317351,316023,	NADH dehydrogenase subunit 5
NC_012119.1	-	nad5	316141	1895	632	4	2	C->T:TCA->TTA:S->L:0.935483870967742:0.0032258064516129:31:30.5:2:29:23:35.3520129067338:1.13443883748616e-15:30.00:41.18	C->T:TCA->TTA:S->L:0.886363636363636:0.0106382978723404:44:46.8:5:39:23:35.4179732410096:7.26473363824562e-20:30.00:41.18	C->T:TCA->TTA:S->L:0.945945945945946:0.00172413793103448:111:114.1:6:105:23:149.508374050387:8.67514953293957e-57:30.00:41.18	C->T:TCA->TTA:S->L:0.944162436548223:0.00147560975609756:197:202.8:11:186:23:1000:3.72379927839969e-100:30.00:41.18	5	191811,190732,773125,317745,316172,	191582,189517,773104,317351,316023,	NADH dehydrogenase subunit 5
NC_012119.1	-	nad5	316118	1918	640	4	1	C->T:CGT->TGT:R->C:0.846153846153846:0:26:27.1:4:22:40:66.864426453765:5.52610926578694e-11:40.00:41.18	C->T:CGT->TGT:R->C:0.659090909090909:0:44:43.1:15:29:40:95.4367491073548:1.51991766062146e-12:40.00:41.18	C->T:CGT->TGT:R->C:0.676470588235294:0:102:103.1:33:69:40:226.012637591283:2.24649694271462e-29:40.00:41.18	C->T:CGT->TGT:R->C:0.712041884816754:0.00104054054054054:191:194.9:55:136:40:1000:8.98694312982818e-59:40.00:41.18	5	191811,190732,773125,317745,316172,	191582,189517,773104,317351,316023,	NADH dehydrogenase subunit 5
NC_012119.1	-	nad5	316078	1958	653	4	2	C->T:TCG->TTG:S->L:0.975609756097561:0:41:40.9:1:40:1927:93.8759053061107:9.88736453570818e-23:25.00:41.18	C->T:TCG->TTG:S->L:0.821428571428571:0:56:54.6:10:46:1927:142.101904803851:5.4015854210764e-22:25.00:41.18	C->T:TCG->TTG:S->L:0.876811594202899:0.00072463768115942:138:137.2:17:121:1942:1000:3.34080545544081e-60:25.00:41.18	C->T:TCG->TTG:S->L:0.915611814345992:0:237:238:20:217:1927:1000:1.70208468685609e-112:25.00:41.18	5	191811,190732,773125,317745,316172,	191582,189517,773104,317351,316023,	NADH dehydrogenase subunit 5
NC_012119.1	+	nad1	610640	173	58	4	2	C->T:TCG->TTG:S->L:0.842105263157895:0:19:18.5:3:16:1187:48.7691157164293:4.35701939788603e-08:35.00:42.68	C->T:TCG->TTG:S->L:0.627906976744186:0:43:47.3:16:27:1187:89.5387105701995:1.65291045592583e-11:35.00:42.68	C->T:TCG->TTG:S->L:0.504854368932039:0:103:106:51:52:465:176.559709006065:3.52257396173242e-20:35.00:42.68	C->T:TCG->TTG:S->L:0.691780821917808:0:146:147.9:45:101:1187:1000:3.54355325355151e-43:35.00:42.68	5	610468,452523,454059,25520,21762,	610858,452605,454250,25462,21504,	NADH dehydrogenase subunit 1
NC_012119.1	+	nad1	610686	219	73	3	3		C->T:TTC->TTT:F->F:0.375:0:56:53.3:35:21:46:72.5708010779615:4.71145042559791e-08:30.00:42.68	C->T:TTC->TTT:F->F:0.284313725490196:0.0063042071197411:102:103.8:73:29:46:49.1929285616053:3.64765818740554e-10:30.00:42.68	C->T:TTC->TTT:F->F:0.313725490196078:0.00117995127044901:153:160.9:105:48:46:115.588537010401:4.41219018246413e-17:30.00:42.68	5	610468,452523,454059,25520,21762,	610858,452605,454250,25462,21504,	NADH dehydrogenase subunit 1
NC_012119.1	+	nad1	610688	221	74	4	2	C->T:TCC->TTC:S->F:0.6875:0:16:17.7:5:11:48:35.9178175049805:3.38540407215747e-05:30.00:42.68	C->T:TCC->TTC:S->F:0.796296296296296:0:54:53.6:11:43:2:134.686419715922:3.60075933937203e-20:30.00:42.68	C->T:TCC->TTC:S->F:0.643564356435644:0.00836606278984419:101:102.3:36:65:2:89.9175713086728:7.93362875858132e-27:30.00:42.68	C->T:TCC->TTC:S->F:0.850340136054422:0.000591715976331361:147:158.7:22:125:2:1000:1.48592362872198e-60:30.00:42.68	5	610468,452523,454059,25520,21762,	610858,452605,454250,25462,21504,	NADH dehydrogenase subunit 1
NC_012119.1	+	nad1	610738	271	91	4	1	C->T:CGG->TGG:R->W:0.916666666666667:0:12:13.4:1:11:50:31.0498684790483:4.80741495682943e-06:70.00:42.68	C->T:CGG->TGG:R->W:0.816326530612245:0:49:51.3:9:40:50:123.938665925708:4.17969856898425e-19:70.00:42.68	C->T:CGG->TGG:R->W:0.706666666666667:0.00112359550561798:75:83.1:22:53:50:116.380518064312:3.71615743964969e-23:70.00:42.68	C->T:CGG->TGG:R->W:0.828125:0:128:133.3:22:106:50:1000:2.28502981323443e-50:70.00:42.68	5	610468,452523,454059,25520,21762,	610858,452605,454250,25462,21504,	NADH dehydrogenase subunit 1
NC_012119.1	+	nad1	610780	313	105	4	1	C->T:CCG->TCG:P->S:0.7:0:10:10.2:3:7:42:22.771342842056:0.00154798761609907:45.00:42.68	C->T:CCG->TCG:P->S:0.608695652173913:0:46:49.1:18:28:42:93.2564567465562:8.76759661264478e-12:45.00:42.68	C->T:CCG->TCG:P->S:0.652173913043478:0:69:71.1:24:45:42:148.355030776106:4.61192388357559e-19:45.00:42.68	C->T:CCG->TCG:P->S:0.684684684684685:0.0008:111:122.6:35:76:42:179.738028378361:1.78908106102626e-32:45.00:42.68	5	610468,452523,454059,25520,21762,	610858,452605,454250,25462,21504,	NADH dehydrogenase subunit 1
NC_012119.1	+	nad1	610781	314	105	4	2	C->T:CCG->CTG:P->L:0.7:0:10:10.2:3:7:1:22.771342842056:0.00154798761609907:50.00:42.68	C->T:CCG->CTG:P->L:0.638297872340426:0:47:49.1:17:30:1:99.2432383193369:8.48477091546268e-13:50.00:42.68	C->T:CCG->CTG:P->L:0.671428571428571:0:70:71.1:23:47:1:154.165084647489:3.98151702179206e-20:50.00:42.68	C->T:CCG->CTG:P->L:0.711711711711712:0.0008:111:122.6:32:79:1:184.707810364113:2.30466374279984e-34:50.00:42.68	5	610468,452523,454059,25520,21762,	610858,452605,454250,25462,21504,	NADH dehydrogenase subunit 1
NC_012119.1	+	nad1	610841	374	125	4	2	C->T:ACA->ATA:T->I:0.941176470588235:0:17:17:1:16:60:43.0824117681891:7.71338362305189e-09:45.00:42.68	C->T:ACA->ATA:T->I:0.888888888888889:0:36:42:4:32:60:93.6474433866635:2.06525220602394e-16:45.00:42.68	C->T:ACA->ATA:T->I:0.746835443037975:0:79:86.7:20:59:60:188.869698077906:1.85172990184542e-26:45.00:42.68	C->T:ACA->ATA:T->I:0.815384615384615:0.000704225352112676:130:138.8:24:106:60:1000:8.40799802856971e-50:45.00:42.68	5	610468,452523,454059,25520,21762,	610858,452605,454250,25462,21504,	NADH dehydrogenase subunit 1
NC_012119.1	+	nad1	610849	382	128	4	1	C->T:CGG->TGG:R->W:0.8125:0:16:16.7:3:13:8:40.3681506478792:1.61209717721784e-06:50.00:42.68	C->T:CGG->TGG:R->W:0.885714285714286:0:35:37.5:4:31:8:91.0298918706983:7.33164533138515e-16:50.00:42.68	C->T:CGG->TGG:R->W:0.753246753246753:0:77:81.8:19:58:8:185.205066635863:3.8305926644018e-26:50.00:42.68	C->T:CGG->TGG:R->W:0.816793893129771:0:131:135.8:24:107:8:1000:2.49662776710402e-50:50.00:42.68	5	610468,452523,454059,25520,21762,	610858,452605,454250,25462,21504,	NADH dehydrogenase subunit 1
NC_012119.1	+	nad1	452573	442	148	4	1	C->T:CCT->TCT:P->S:0.666666666666667:0:12:10.6:4:8:607:26.2747186698433:0.000673038093956118:40.00:42.68	C->T:CCT->TCT:P->S:0.444444444444444:0:36:43.8:20:16:61:54.8110584486771:1.77534756793999e-06:40.00:42.68	C->T:CCT->TCT:P->S:0.342105263157895:0:114:117.7:75:39:85:135.273088345781:3.54606846952416e-14:40.00:42.68	C->T:CCT->TCT:P->S:0.309278350515464:0:97:104.3:67:30:282:104.415307556682:6.52286675452176e-11:40.00:42.68	5	610468,452523,454059,25520,21762,	610858,452605,454250,25462,21504,	NADH dehydrogenase subunit 1
NC_012119.1	+	nad1	454080	496	166	3	1		C->T:CCC->TCC:P->S:0.428571428571429:0:14:14:8:6:1507:20.5978147713503:0.00797101449275362:50.00:42.68	C->T:CCC->TCC:P->S:0.34375:0:32:33.9:21:11:1507:38.1471301892644:0.00017351427099749:50.00:42.68	C->T:CCC->TCC:P->S:0.52:0:25:30.4:12:13:1507:44.0315521138274:1.46544902220067e-05:50.00:42.68	5	610468,452523,454059,25520,21762,	610858,452605,454250,25462,21504,	NADH dehydrogenase subunit 1
NC_012119.1	+	nad1	454082	498	166	3	3		C->T:CCC->CCT:P->P:0.428571428571429:0:14:14:8:6:2:20.5978147713503:0.00797101449275362:50.00:42.68	C->T:CCC->CCT:P->P:0.32258064516129:0:31:33.7:21:10:2:34.757497691905:0.000412505625390259:50.00:42.68	C->T:CCC->CCT:P->P:0.478260869565217:0:23:29.7:12:11:2:37.5019496101284:0.000101349222166012:50.00:42.68	5	610468,452523,454059,25520,21762,	610858,452605,454250,25462,21504,	NADH dehydrogenase subunit 1
NC_012119.1	+	nad1	454083	499	167	3	1		C->T:CGT->TGT:R->C:0.642857142857143:0:14:14:5:9:1:29.740004719308:0.000289855072463767:55.00:42.68	C->T:CGT->TGT:R->C:0.363636363636364:0:33:33.7:21:12:1:41.523188774265:7.20751587220346e-05:55.00:42.68	C->T:CGT->TGT:R->C:0.48:0:25:29.7:13:12:1:40.9006482019275:4.28362021874045e-05:55.00:42.68	5	610468,452523,454059,25520,21762,	610858,452605,454250,25462,21504,	NADH dehydrogenase subunit 1
NC_012119.1	+	nad1	454090	506	169	3	2		C->T:TCG->TTG:S->L:0.642857142857143:0:14:13.6:5:9:7:29.740004719308:0.000289855072463767:45.00:42.68	C->T:TCG->TTG:S->L:0.371428571428571:0:35:34:22:13:7:44.9433677721533:3.11031671318314e-05:45.00:42.68	C->T:TCG->TTG:S->L:0.416666666666667:0:24:25.9:14:10:7:34.3826110978765:0.000299853415311833:45.00:42.68	5	610468,452523,454059,25520,21762,	610858,452605,454250,25462,21504,	NADH dehydrogenase subunit 1
NC_012119.1	+	nad1	454126	542	181	1	2			C->T:TCC->TTC:S->F:0.225806451612903:0:31:33.1:24:7:36:24.5553783430727:0.00534687998128134:50.00:42.68		5	610468,452523,454059,25520,21762,	610858,452605,454250,25462,21504,	NADH dehydrogenase subunit 1
NC_012119.1	+	nad1	454161	577	193	1	1			C->T:CTC->TTC:L->F:0.40625:0:32:31.9:19:13:35:44.7561411250299:2.64426682942474e-05:40.00:42.68		5	610468,452523,454059,25520,21762,	610858,452605,454250,25462,21504,	NADH dehydrogenase subunit 1
NC_012119.1	+	nad1	454163	579	193	3	3		C->T:CTC->CTT:L->L:0.5:0:14:14.7:7:7:73:23.7858840820429:0.00289855072463767:40.00:42.68	C->T:CTC->CTT:L->L:0.580645161290323:0:31:32:13:18:2:60.300596023707:1.11543540630683e-07:40.00:42.68	C->T:CTC->CTT:L->L:0.476190476190476:0:21:21.7:11:10:73:34.1031189467283:0.000239707556780727:40.00:42.68	5	610468,452523,454059,25520,21762,	610858,452605,454250,25462,21504,	NADH dehydrogenase subunit 1
NC_012119.1	+	nad1	454170	586	196	3	1		C->T:CGT->TGT:R->C:0.533333333333333:0:15:14:7:8:7:27.0354057357173:0.00109945027486257:45.00:42.68	C->T:CGT->TGT:R->C:0.470588235294118:0:34:32.7:18:16:7:54.6097637632323:1.49973342564389e-06:45.00:42.68	C->T:CGT->TGT:R->C:0.545454545454545:0:22:22.3:10:12:7:40.4671353381095:3.06602688905581e-05:45.00:42.68	5	610468,452523,454059,25520,21762,	610858,452605,454250,25462,21504,	NADH dehydrogenase subunit 1
NC_012119.1	+	nad1	454225	641	214	4	2	C->T:TCA->TTA:S->L:0.857142857142857:0:7:6.7:1:6:1652:18.08435715152:0.00233100233100233:50.00:42.68	C->T:TCA->TTA:S->L:0.368421052631579:0:19:19.3:12:7:55:24.2086464362388:0.00399262899262899:50.00:42.68	C->T:TCA->TTA:S->L:0.541666666666667:0:48:48.8:22:26:55:87.7376647810735:1.33406374318599e-10:50.00:42.68	C->T:TCA->TTA:S->L:0.363636363636364:0:44:42.1:28:16:55:55.36425169902:2.87839990677697e-06:50.00:42.68	5	610468,452523,454059,25520,21762,	610858,452605,454250,25462,21504,	NADH dehydrogenase subunit 1
NC_012119.1	-	nad1	21757	731	244	4	2	C->T:CCA->CTA:P->L:0.846153846153846:0:13:11.9:2:11:30:33.4322132268825:1.00955714093418e-05:50.00:42.68	C->T:CCA->CTA:P->L:0.590909090909091:0:22:21.9:9:13:30:43.4604271141549:9.58133402829942e-06:50.00:42.68	C->T:CCA->CTA:P->L:0.589285714285714:0:56:55:23:33:15:110.359228231894:1.24610144277211e-13:50.00:42.68	C->T:CCA->CTA:P->L:0.526315789473684:0.00175438596491228:57:54.8:27:30:15:64.1997033643953:4.84956554961586e-12:50.00:42.68	5	610468,452523,454059,25520,21762,	610858,452605,454250,25462,21504,	NADH dehydrogenase subunit 1
NC_012119.1	-	nad1	21742	746	249	2	2			C->T:TCT->TTT:S->F:0.333333333333333:0.00227272727272727:48:46:32:16:3:33.8744833889164:3.40481965523584e-06:55.00:42.68	C->T:TCT->TTT:S->F:0.34:0:50:48.1:33:17:3:58.9786300205471:1.4807788983685e-06:55.00:42.68	5	610468,452523,454059,25520,21762,	610858,452605,454250,25462,21504,	NADH dehydrogenase subunit 1
NC_012119.1	-	nad1	21739	749	250	2	2			C->T:CCA->CTA:P->L:0.377777777777778:0:45:46.4:28:17:12:58.728764375864:1.18046737749843e-06:60.00:42.68	C->T:CCA->CTA:P->L:0.354166666666667:0:48:48:31:17:12:58.8871282902309:1.36192786209433e-06:60.00:42.68	5	610468,452523,454059,25520,21762,	610858,452605,454250,25462,21504,	NADH dehydrogenase subunit 1
NC_012119.1	-	nad1	21727	761	254	4	2	C->T:CCG->CTG:P->L:0.636363636363636:0:11:12.6:4:7:24:23.1675140943463:0.00193498452012384:60.00:42.68	C->T:CCG->CTG:P->L:0.526315789473684:0:19:21.3:9:10:24:33.8346801458217:0.000195412319995191:60.00:42.68	C->T:CCG->CTG:P->L:0.551020408163265:0:49:47.4:22:27:24:90.9600589345267:4.88239823537156e-11:60.00:42.68	C->T:CCG->CTG:P->L:0.466666666666667:0:45:43.5:24:21:24:71.7159851160072:2.22063610469025e-08:60.00:42.68	5	610468,452523,454059,25520,21762,	610858,452605,454250,25462,21504,	NADH dehydrogenase subunit 1
NC_012119.1	-	nad1	21703	785	262	4	2	C->T:TCC->TTC:S->F:0.916666666666667:0:12:15.3:1:11:23:31.0498684790483:4.80741495682943e-06:40.00:42.68	C->T:TCC->TTC:S->F:0.476190476190476:0:21:23.8:11:10:23:34.1031189467283:0.000239707556780727:40.00:42.68	C->T:TCC->TTC:S->F:0.522727272727273:0:44:46.1:21:23:23:77.8666432669161:2.31356878334717e-09:40.00:42.68	C->T:TCC->TTC:S->F:0.4:0:35:35.5:21:14:23:48.2362058274435:1.20047311736894e-05:40.00:42.68	5	610468,452523,454059,25520,21762,	610858,452605,454250,25462,21504,	NADH dehydrogenase subunit 1
NC_012119.1	-	nad1	21680	808	270	4	1	C->T:CGG->TGG:R->W:0.785714285714286:0:14:14.8:3:11:28:34.6340353614394:1.69505890329689e-05:50.00:42.68	C->T:CGG->TGG:R->W:0.454545454545455:0:22:24:12:10:28:34.2092096143969:0.000260612285569743:50.00:42.68	C->T:CGG->TGG:R->W:0.371428571428571:0:35:35.9:22:13:28:44.9433677721533:3.11031671318314e-05:50.00:42.68	C->T:CGG->TGG:R->W:0.375:0:32:32.7:20:12:28:41.4690291874065:6.87509375650435e-05:50.00:42.68	5	610468,452523,454059,25520,21762,	610858,452605,454250,25462,21504,	NADH dehydrogenase subunit 1
NC_012119.1	-	nad1	21652	836	279	4	2	C->T:CCG->CTG:P->L:0.894736842105263:0:19:20.2:2:17:68:49.4233383627515:5.94139008802641e-09:35.00:42.68	C->T:CCG->CTG:P->L:0.607142857142857:0:28:29.4:11:17:68:56.639048054666:2.19129800312927e-07:35.00:42.68	C->T:CCG->CTG:P->L:0.325:0:40:37.1:27:13:68:45.1733235669758:3.81841868833498e-05:35.00:42.68	C->T:CCG->CTG:P->L:0.363636363636364:0.00588235294117647:33:35.3:21:12:68:20.3414703188449:7.20751587220346e-05:35.00:42.68	5	610468,452523,454059,25520,21762,	610858,452605,454250,25462,21504,	NADH dehydrogenase subunit 1
NC_012119.1	-	nad1	21584	904	302	4	1	C->T:CGG->TGG:R->W:0.939393939393939:0:33:36.5:2:31:11:83.8231167041807:8.2416496740448e-17:55.00:42.68	C->T:CGG->TGG:R->W:0.829787234042553:0:47:49.8:8:39:11:119.856977518601:7.48948450476849e-19:55.00:42.68	C->T:CGG->TGG:R->W:0.693877551020408:0:49:51.9:15:34:11:110.809515246628:6.26114402877325e-15:55.00:42.68	C->T:CGG->TGG:R->W:0.660377358490566:0:53:57.4:18:35:11:115.14360345079:4.95399652194658e-15:55.00:42.68	5	610468,452523,454059,25520,21762,	610858,452605,454250,25462,21504,	NADH dehydrogenase subunit 1
NC_012119.1	-	nad1	21573	915	305	4	3	C->T:TTC->TTT:F->F:0.473684210526316:0:38:39.9:20:18:19:61.4082317961886:2.68004523269848e-07:40.00:42.68	C->T:TTC->TTT:F->F:0.627450980392157:0:51:57.2:19:32:19:106.131179868376:1.5886574465486e-13:40.00:42.68	C->T:TTC->TTT:F->F:0.285714285714286:0:56:58.5:40:16:19:55.818567266811:4.37658808627065e-06:40.00:42.68	C->T:TTC->TTT:F->F:0.333333333333333:0.00153846153846154:63:64.5:42:21:19:48.0055148823765:6.43276029440546e-08:40.00:42.68	5	610468,452523,454059,25520,21762,	610858,452605,454250,25462,21504,	NADH dehydrogenase subunit 1
NC_012119.1	-	nad1	21554	934	312	4	1	C->T:CGG->TGG:R->W:0.777777777777778:0:36:35.3:8:28:9:88.4846969570461:4.00514360314224e-13:55.00:42.68	C->T:CGG->TGG:R->W:0.709090909090909:0.00408163265306122:55:52.5:16:39:9:63.7125485425221:3.24942753947451e-17:55.00:42.68	C->T:CGG->TGG:R->W:0.559322033898305:0.00357142857142857:59:57.7:26:33:9:59.7997734074691:2.06795855376594e-13:55.00:42.68	C->T:CGG->TGG:R->W:0.590909090909091:0:66:65.5:27:39:9:130.381281342465:5.17131477431586e-16:55.00:42.68	5	610468,452523,454059,25520,21762,	610858,452605,454250,25462,21504,	NADH dehydrogenase subunit 1
NC_012119.1	-	nad1	21545	943	315	4	1	C->T:CCC->TCC:P->S:0.771428571428571:0:35:35.9:8:27:1437:85.5661154454168:1.29256907192318e-12:65.00:42.68	C->T:CCC->TCC:P->S:0.705882352941177:0.00408163265306122:51:51.1:15:36:1420:58.9311981383552:6.71574854571391e-16:65.00:42.68	C->T:CCC->TCC:P->S:0.581818181818182:0.00357142857142857:55:55.8:23:32:293:57.5198781073135:3.50170278854946e-13:65.00:42.68	C->T:CCC->TCC:P->S:0.552238805970149:0.00294117647058824:67:66.6:30:37:293:70.3232087810006:6.63645997356967e-15:65.00:42.68	5	610468,452523,454059,25520,21762,	610858,452605,454250,25462,21504,	NADH dehydrogenase subunit 1
NC_012119.1	-	matR	23879	161	54	4	2	C->T:TCA->TTA:S->L:0.894736842105263:0:19:20.6:2:17:141:49.4233383627515:5.94139008802641e-09:60.00:52.57	C->T:TCA->TTA:S->L:0.75:0:28:27.6:7:21:141:67.1426242641557:8.79172704322933e-10:60.00:52.57	C->T:TCA->TTA:S->L:0.634615384615385:0:52:52.9:19:33:141:109.263838581314:5.47546984004611e-14:60.00:52.57	C->T:TCA->TTA:S->L:0.666666666666667:0:75:76.7:25:50:141:164.21699168652:2.61262025213623e-21:60.00:52.57	1	24039,	22834,	maturase
NC_012119.1	-	matR	23738	302	101	4	2	C->T:CCC->CTC:P->L:1:0:41:42.8:0:41:1:1000:2.35413441326387e-24:55.00:52.57	C->T:CCC->CTC:P->L:0.56:0:25:23.7:11:14:615:47.0867946599726:4.75280763956975e-06:55.00:52.57	C->T:CCC->CTC:P->L:0.619718309859155:0:71:72.6:27:44:1:146.188657149969:2.73169122649163e-18:55.00:52.57	C->T:CCC->CTC:P->L:0.674698795180723:0.00120481927710843:83:83.9:27:56:1:123.002220100339:6.39173740130614e-24:55.00:52.57	1	24039,	22834,	maturase
NC_012119.1	-	matR	23737	303	101	3	3	C->T:CCC->CCT:P->P:0.238095238095238:0:42:42.8:32:10:614:35.0412187045581:0.000532933421449514:55.00:52.57		C->T:CCC->CCT:P->P:0.154929577464789:0:71:72.6:60:11:614:38.8120019153728:0.000321244381792444:55.00:52.57	C->T:CCC->CCT:P->P:0.216867469879518:0.00120481927710843:83:83.9:65:18:480:43.7657641155892:1.3582186815513e-06:55.00:52.57	1	24039,	22834,	maturase
NC_012119.1	-	matR	23257	783	261	1	3				C->T:CCC->CCT:P->P:0.17741935483871:0:62:63.3:51:11:134:38.7432811817905:0.000300554040183506:45.00:52.57	1	24039,	22834,	maturase
NC_012119.1	-	matR	23123	917	306	4	2	C->T:TCC->TTC:S->F:0.956521739130435:0:23:23.3:1:22:21:56.6803032032152:2.91494527543027e-12:55.00:52.57	C->T:TCC->TTC:S->F:0.852941176470588:0.00294117647058824:34:32.5:5:29:21:45.1139816564092:2.02353411146227e-14:55.00:52.57	C->T:TCC->TTC:S->F:0.757142857142857:0.00266666666666667:70:70:17:53:21:93.4179331990133:5.2728708432573e-24:55.00:52.57	C->T:TCC->TTC:S->F:0.711538461538462:0.00377358490566038:52:52.1:15:37:21:61.6092981435524:2.18424831341178e-16:55.00:52.57	1	24039,	22834,	maturase
NC_012119.1	-	matR	23102	938	313	4	2	C->T:CCT->CTT:P->L:0.933333333333333:0:15:15:1:14:20:38.3586745457846:1.03147600606302e-07:50.00:52.57	C->T:CCT->CTT:P->L:0.76:0:25:24.9:6:19:20:60.505541632509:5.82451916613943e-09:50.00:52.57	C->T:CCT->CTT:P->L:0.80952380952381:0:63:61.1:12:51:20:158.630485064862:4.32877766783962e-24:50.00:52.57	C->T:CCT->CTT:P->L:0.765957446808511:0.00212765957446809:47:46.3:11:36:20:66.5625549325706:1.40057899320688e-16:50.00:52.57	1	24039,	22834,	maturase
NC_012119.1	-	matR	23082	958	320	4	1	C->T:CGC->TGC:R->C:0.8:0:10:9.8:2:8:36:25.0103868198794:0.000357227911407478:60.00:52.57	C->T:CGC->TGC:R->C:0.708333333333333:0:24:23.6:7:17:14:55.1575871806023:8.15432683259526e-08:60.00:52.57	C->T:CGC->TGC:R->C:0.462962962962963:0:54:55.5:29:25:14:85.4214883730777:7.77652237283928e-10:60.00:52.57	C->T:CGC->TGC:R->C:0.394736842105263:0:38:38.9:23:15:14:51.7148800244853:5.4463482735639e-06:60.00:52.57	1	24039,	22834,	maturase
NC_012119.1	-	matR	23068	972	324	2	3		C->T:TAC->TAT:Y->Y:0.708333333333333:0:24:24.4:7:17:22:55.1575871806023:8.15432683259526e-08:45.00:52.57	C->T:TAC->TAT:Y->Y:0.690909090909091:0:55:53.6:17:38:22:123.955481091158:1.37622813436568e-16:45.00:52.57	1	24039,	22834,	maturase
NC_012119.1	-	matR	23046	994	332	4	1	C->T:CAC->TAC:H->Y:0.857142857142857:0:7:6.5:1:6:31:18.08435715152:0.00233100233100233:55.00:52.57	C->T:CAC->TAC:H->Y:0.75:0:20:20.2:5:15:31:47.9590173315398:3.85428639043766e-07:55.00:52.57	C->T:CAC->TAC:H->Y:0.638297872340426:0:47:47.7:17:30:31:99.2432383193369:8.48477091546268e-13:55.00:52.57	C->T:CAC->TAC:H->Y:0.463414634146341:0:41:42:22:19:31:64.9161472838371:1.24128830042547e-07:55.00:52.57	1	24039,	22834,	maturase
NC_012119.1	-	matR	23015	1025	342	4	2	C->T:CCA->CTA:P->L:0.888888888888889:0:9:8.3:1:8:39:23.4118608466659:0.000205676676264912:55.00:52.57	C->T:CCA->CTA:P->L:0.4:0:15:15.8:9:6:39:20.6726596403329:0.00842911877394637:55.00:52.57	C->T:CCA->CTA:P->L:0.697674418604651:0:43:42.4:13:30:39:97.6609851703292:2.84730337850573e-13:55.00:52.57	C->T:CCA->CTA:P->L:0.555555555555556:0:36:38.7:16:20:39:67.3221242539079:2.34189849074825e-08:55.00:52.57	1	24039,	22834,	maturase
NC_012119.1	-	matR	22976	1064	355	4	2	C->T:CCA->CTA:P->L:0.666666666666667:0:12:11.6:4:8:18:26.2747186698433:0.000673038093956118:35.00:52.57	C->T:CCA->CTA:P->L:0.733333333333333:0:15:16.3:4:11:18:35.3897047105634:2.49875062468764e-05:35.00:52.57	C->T:CCA->CTA:P->L:0.745098039215686:0:51:51.7:13:38:18:121.725596597711:3.2874293580418e-17:35.00:52.57	C->T:CCA->CTA:P->L:0.62962962962963:0:54:52.7:20:34:18:112.707225367811:2.36943829713719e-14:35.00:52.57	1	24039,	22834,	maturase
NC_012119.1	-	matR	22958	1082	361	4	2	C->T:TCA->TTA:S->L:1:0:10:11.2:0:10:731:1000:5.41254411223454e-06:30.00:52.57	C->T:TCA->TTA:S->L:0.75:0:20:20.3:5:15:650:47.9590173315398:3.85428639043766e-07:30.00:52.57	C->T:TCA->TTA:S->L:0.765957446808511:0:47:50:11:36:731:114.357334627276:1.40057899320688e-16:30.00:52.57	C->T:TCA->TTA:S->L:0.73469387755102:0.00192307692307692:49:52.8:13:36:650:69.550604527713:3.26101251498605e-16:30.00:52.57	1	24039,	22834,	maturase
NC_012119.1	-	petA	38059	228	76	4	3	G->T:CCG->CCT:P->P:1:0:88:104.4:0:88:35:1000:1.73841686994434e-52:45.00:39.88	G->T:CCG->CCT:P->P:1:0.000917431192660551:95:109.2:0:95:35:1000:1.10232333308731e-56:45.00:39.88	G->T:CCG->CCT:P->P:1:0:106:125:0:106:35:1000:2.7757536913478e-63:45.00:39.88	G->T:CCG->CCT:P->P:1:0:130:141.8:0:130:35:1000:1.09185591123645e-77:45.00:39.88	1	38286,	37324,	cytochrome f
NC_012119.1	-	petA	38024	263	88	4	2	T->A:TTT->TAT:F->Y:1:0:109:111.6:0:109:11:1000:4.39791845928877e-65:30.00:39.88	T->A:TTT->TAT:F->Y:1:0:112:114.1:0:112:11:1000:6.96545708779799e-67:30.00:39.88	T->A:TTT->TAT:F->Y:1:0:136:133.7:0:136:11:1000:2.72636963878565e-81:30.00:39.88	T->A:TTT->TAT:F->Y:1:0.000757575757575758:133:133.9:0:133:11:1000:1.72556006306794e-79:30.00:39.88	1	38286,	37324,	cytochrome f
NC_012119.1	-	petA	38013	274	92	4	1	C->A:CTG->ATG:L->M:0.990654205607477:0:107:121.8:1:106:359:1000:7.52972057681092e-62:35.00:39.88	C->A:CTG->ATG:L->M:0.972972972972973:0.000746268656716418:111:127.7:3:108:359:1000:6.66985701990466e-61:35.00:39.88	C->A:CTG->ATG:L->M:0.883720930232558:0:129:138.2:15:114:164:1000:3.71208829278319e-57:35.00:39.88	C->A:CTG->ATG:L->M:0.912:0:125:133:11:114:164:1000:5.33827869890278e-59:35.00:39.88	1	38286,	37324,	cytochrome f
NC_012119.1	-	petA	37654	633	211	4	3	G->A:GCG->GCA:A->A:0.982758620689655:0:116:133.1:2:114:434:1000:1.91139655357189e-65:50.00:39.88	G->A:GCG->GCA:A->A:0.9140625:0.000714285714285714:128:143:11:117:434:1000:1.08290731473254e-60:50.00:39.88	G->A:GCG->GCA:A->A:0.77:0:100:110.6:23:77:434:244.173782529015:5.55987139258955e-35:50.00:39.88	G->A:GCG->GCA:A->A:0.845070422535211:0.000641025641025641:142:160.2:22:120:434:1000:7.37950423298795e-58:50.00:39.88	1	38286,	37324,	cytochrome f
NC_012119.1	-	ycf4	40174	441	147	1	3		C->A:GGC->GGA:G->G:0.888888888888889:0:9:10:1:8:96:23.4118608466659:0.000205676676264912:65.00:39.13			1	40614,	40063,	ycf4
NC_012119.1	-	ycf4	40078	537	179	4	3	A->G:CCA->CCG:P->P:0.916666666666667:0:12:12:1:11:441:31.0498684790483:4.80741495682943e-06:40.00:39.13	A->G:CCA->CCG:P->P:0.7:0.0105263157894737:20:19.6:6:14:441:17.258130078572:1.67019076918966e-06:40.00:39.13	A->G:CCA->CCG:P->P:0.5:0:20:19.1:10:10:441:33.9798344029184:0.000217959895379251:40.00:39.13	A->G:CCA->CCG:P->P:0.409090909090909:0:22:21:13:9:441:30.9740193837194:0.00070164846114931:40.00:39.13	1	40614,	40063,	ycf4
NC_012119.1	-	rbcL	44678	41	14	4	2	T->A:ATA->AAA:I->K:0.997002997002997:0.000497749914920528:1001:1014.3:3:998:243:1000:0:45.00:44.05	T->A:ATA->AAA:I->K:0.983050847457627:0.000256918216356704:1534:1548.3:26:1508:243:1000:0:45.00:44.05	T->A:ATA->AAA:I->K:0.964424320827943:0.000650032231373368:1546:1559.2:55:1491:243:1000:0:45.00:44.05	T->A:ATA->AAA:I->K:0.921946740128558:0.000539285088332476:1089:1115.9:85:1004:243:1000:0:45.00:44.05	1	44718,	43291,	ribulose-1,5-bisphosphate carboxylase/oxygenase large subunit
NC_012119.1	-	rbcL	44435	284	95	4	2	A->G:AAT->AGT:N->S:0.994579945799458:0.000407079483963119:738:761.5:4:734:6:1000:0:20.00:44.05	A->G:AAT->AGT:N->S:0.976744186046512:0.000190114068441065:989:1037.6:23:966:6:1000:0:20.00:44.05	A->G:AAT->AGT:N->S:0.964928909952607:0.000181701608331539:1055:1109.9:37:1018:6:1000:0:20.00:44.05	A->G:AAT->AGT:N->S:0.913098236775819:0.000125:794:824.6:69:725:6:1000:0:20.00:44.05	1	44718,	43291,	ribulose-1,5-bisphosphate carboxylase/oxygenase large subunit
NC_012119.1	-	rbcL	44429	290	97	4	2	A->T:TAT->TTT:Y->F:0.995962314939435:0:743:792:3:740:503:1000:0:15.00:44.05	A->T:TAT->TTT:Y->F:0.977977977977978:0.00037127348873092:999:1085.2:22:977:503:1000:0:15.00:44.05	A->T:TAT->TTT:Y->F:0.9644527595884:0.000174908704230757:1069:1163.2:38:1031:503:1000:0:15.00:44.05	A->T:TAT->TTT:Y->F:0.919354838709677:0:806:856.2:65:741:503:1000:0:15.00:44.05	1	44718,	43291,	ribulose-1,5-bisphosphate carboxylase/oxygenase large subunit
NC_012119.1	-	rbcL	43926	793	265	4	1	A->G:ATA->GTA:I->V:0.992179863147605:0.000195694716242661:1023:1025.4:8:1015:32:1000:0:35.00:44.05	A->G:ATA->GTA:I->V:0.992561983471074:0.00032814057824649:1210:1220.6:9:1201:32:1000:0:35.00:44.05	A->G:ATA->GTA:I->V:0.970172684458399:0.0007104481098617:1274:1276.2:38:1236:32:1000:0:35.00:44.05	A->G:ATA->GTA:I->V:0.971143174250832:0.000220507166482911:901:906.7:26:875:32:1000:0:35.00:44.05	1	44718,	43291,	ribulose-1,5-bisphosphate carboxylase/oxygenase large subunit
NC_012119.1	-	psbJ	65187	15	5	4	3	C->T:ACC->ACT:T->T:1:0:34:33.3:0:34:21:1000:3.5145627607868e-20:50.00:44.72	C->T:ACC->ACT:T->T:0.891891891891892:0:37:38.5:4:33:21:96.252929615135:5.79968085253293e-17:50.00:44.72	C->T:ACC->ACT:T->T:0.909090909090909:0:55:52.9:5:50:21:142.723619474397:5.5431504933146e-26:50.00:44.72	C->T:ACC->ACT:T->T:0.777777777777778:0.0037037037037037:54:51.7:12:42:21:66.8631401606878:1.98041763665461e-19:50.00:44.72	1	65201,	65079,	PSII reaction center subunit X
NC_012119.1	-	psbJ	65166	36	12	4	3	G->A:CTG->CTA:L->L:1:0:24:21.9:0:24:23:1000:3.10100561215988e-14:45.00:44.72	G->A:CTG->CTA:L->L:0.882352941176471:0:34:33.1:4:30:23:88.3999302521933:2.5942745018747e-15:45.00:44.72	G->A:CTG->CTA:L->L:0.854166666666667:0:48:45.9:7:41:23:123.865430547995:3.1534671599025e-20:45.00:44.72	G->A:CTG->CTA:L->L:0.73469387755102:0:49:46.5:13:36:23:115.764180952695:3.26101251498605e-16:45.00:44.72	1	65201,	65079,	PSII reaction center subunit X
NC_012119.1	-	psbJ	65143	59	20	4	2	C->T:CCT->CTT:P->L:1:0:13:11.8:0:13:10233:1000:9.61482991365883e-08:50.00:44.72	C->T:CCT->CTT:P->L:0.615384615384615:0:26:23.8:10:16:10163:53.2111272689568:5.12557686620272e-07:50.00:44.72	C->T:CCT->CTT:P->L:0.526315789473684:0:38:35.3:18:20:9173:67.6693602916434:3.08051176172239e-08:50.00:44.72	C->T:CCT->CTT:P->L:0.545454545454545:0:33:32.8:15:18:12:60.7007030071643:1.51433051707087e-07:50.00:44.72	1	65201,	65079,	PSII reaction center subunit X
NC_012119.1	-	psbJ	65131	71	24	1	2				C->T:TCA->TTA:S->L:0.454545454545455:0.0142857142857143:22:18.4:12:10:948:12.7346562264258:0.000260612285569743:40.00:44.72	1	65201,	65079,	PSII reaction center subunit X
NC_012119.1	-	ccmFN	71500	38	13	4	2	C->T:CCG->CTG:P->L:1:0:18:19.6:0:18:60:1000:1.10191194615027e-10:40.00:46.72	C->T:CCG->CTG:P->L:0.880952380952381:0.0115800865800866:42:42.8:5:37:60:32.8482257140532:9.13651449912038e-19:40.00:46.72	C->T:CCG->CTG:P->L:0.88135593220339:0.003125:59:65.9:7:52:60:75.6578296134288:3.19743417354392e-26:40.00:46.72	C->T:CCG->CTG:P->L:0.894736842105263:0.00172413793103448:57:59.2:6:51:60:85.2090787492585:4.38738836881164e-26:40.00:46.72	1	71537,	69813,	CcmFN
NC_012119.1	-	ccmFN	71440	98	33	4	2	C->T:CCT->CTT:P->L:1:0.01:11:10.7:0:11:267:1000:1.4175710770138e-06:55.00:46.72	C->T:CCT->CTT:P->L:0.806451612903226:0:31:31.8:6:25:39:77.8907368427493:4.99493420145161e-12:55.00:46.72	C->T:CCT->CTT:P->L:0.964912280701754:0:57:58:2:55:39:137.073929842755:1.10482948523375e-30:55.00:46.72	C->T:CCT->CTT:P->L:0.970149253731343:0:67:66.7:2:65:39:157.822084791771:1.56578154468307e-36:55.00:46.72	1	71537,	69813,	CcmFN
NC_012119.1	-	ccmFN	71401	137	46	3	2		C->T:TCG->TTG:S->L:0.833333333333333:0:18:17.8:3:15:5:45.9934077879538:1.46554288837986e-07:45.00:46.72	C->T:TCG->TTG:S->L:0.931818181818182:0:44:42.5:3:41:5:112.681547737132:6.1774945903449e-22:45.00:46.72	C->T:TCG->TTG:S->L:0.976190476190476:0:42:42.8:1:41:5:95.823573234908:2.56118478937028e-23:45.00:46.72	1	71537,	69813,	CcmFN
NC_012119.1	-	ccmFN	71396	142	48	3	1		C->T:CGT->TGT:R->C:0.736842105263158:0:19:16.5:5:14:23:44.9843288223796:1.20253735381655e-06:40.00:46.72	C->T:CGT->TGT:R->C:0.863636363636364:0.00533428165007112:44:40:6:38:23:48.3117885284456:6.05394469853789e-19:40.00:46.72	C->T:CGT->TGT:R->C:0.930232558139535:0:43:43.1:3:40:23:110.277200657883:2.28698735897874e-21:40.00:46.72	1	71537,	69813,	CcmFN
NC_012119.1	-	ccmFN	71373	165	55	3	3		C->T:TCC->TCT:S->S:0.714285714285714:0:14:14:4:10:83:32.3832211055754:7.62776506483601e-05:30.00:46.72	C->T:TCC->TCT:S->S:0.743589743589744:0:39:40.3:10:29:83:92.9489146421646:3.01936952876499e-13:30.00:46.72	C->T:TCC->TCT:S->S:0.75:0:40:43.3:10:30:83:95.9180346630796:9.55496686318001e-14:30.00:46.72	1	71537,	69813,	CcmFN
NC_012119.1	-	ccmFN	71290	248	83	3	2		C->T:TCA->TTA:S->L:0.666666666666667:0:9:11.8:3:6:8:19.7060390023825:0.00452488687782805:40.00:46.72	C->T:TCA->TTA:S->L:0.888888888888889:0:27:31.6:3:24:8:70.2355825399977:2.08532425124036e-12:40.00:46.72	C->T:TCA->TTA:S->L:0.8:0:30:29.7:6:24:8:75.0311604596383:1.6469783042624e-11:40.00:46.72	1	71537,	69813,	CcmFN
NC_012119.1	-	ccmFN	71282	256	86	3	1		C->T:CGG->TGG:R->W:0.75:0:12:11.2:3:9:7:28.7754103989239:0.000168259523489029:55.00:46.72	C->T:CGG->TGG:R->W:0.774193548387097:0.0032258064516129:31:30.6:7:24:7:39.7683298844681:2.71153570935941e-11:55.00:46.72	C->T:CGG->TGG:R->W:0.586206896551724:0:29:31.6:12:17:7:56.8872353757491:2.62699468211404e-07:55.00:46.72	1	71537,	69813,	CcmFN
NC_012119.1	-	ccmFN	71275	263	88	3	2		C->T:CCA->CTA:P->L:0.777777777777778:0:9:11.2:2:7:20:22.1211742392615:0.00113122171945701:40.00:46.72	C->T:CCA->CTA:P->L:0.75:0.00625:32:31.2:8:24:20:33.6547427279312:4.19642431210393e-11:40.00:46.72	C->T:CCA->CTA:P->L:0.6875:0:32:34.3:10:22:20:71.8356350099611:8.02915851715882e-10:40.00:46.72	1	71537,	69813,	CcmFN
NC_012119.1	-	ccmFN	71255	283	95	3	1		C->T:CTT->TTT:L->F:0.833333333333333:0:12:11.9:2:10:82:30.6622718586359:3.36519046978059e-05:45.00:46.72	C->T:CTT->TTT:L->F:0.8:0:30:31.8:6:24:82:75.0311604596383:1.6469783042624e-11:45.00:46.72	C->T:CTT->TTT:L->F:0.578947368421053:0:38:39.2:16:22:82:73.7254775754033:3.06050843859431e-09:45.00:46.72	1	71537,	69813,	CcmFN
NC_012119.1	-	ccmFN	71173	365	122	4	2	C->T:TCG->TTG:S->L:0.916666666666667:0:12:11.9:1:11:148:31.0498684790483:4.80741495682943e-06:50.00:46.72	C->T:TCG->TTG:S->L:0.92:0:25:26:2:23:7:64.5773365380382:2.77666573945944e-12:50.00:46.72	C->T:TCG->TTG:S->L:0.789473684210526:0:76:87.3:16:60:7:188.571980574427:8.54784790675157e-28:50.00:46.72	C->T:TCG->TTG:S->L:0.905405405405405:0.00131578947368421:74:77.4:7:67:7:117.232621098473:1.48839013255514e-34:50.00:46.72	1	71537,	69813,	CcmFN
NC_012119.1	-	ccmFN	71166	372	124	3	3		C->T:TTC->TTT:F->F:0.4:0:25:25.8:15:10:33:34.4544327338882:0.000318211787677863:45.00:46.72	C->T:TTC->TTT:F->F:0.459770114942529:0:87:93.8:47:40:33:136.736379948719:2.52781897677494e-15:45.00:46.72	C->T:TTC->TTT:F->F:0.64:0:75:81.8:27:48:33:158.723860211281:3.83407604522908e-20:45.00:46.72	1	71537,	69813,	CcmFN
NC_012119.1	-	ccmFN	71025	513	171	4	3	C->T:GCC->GCT:A->A:0.391304347826087:0:23:22.8:14:9:46:31.0418126348721:0.000741742658929275:55.00:46.72	C->T:GCC->GCT:A->A:0.27027027027027:0.015625:37:35.3:27:10:46:13.1834596855608:0.00096972929260585:55.00:46.72	C->T:GCC->GCT:A->A:0.284403669724771:0.00531914893617021:109:106.8:78:31:46:54.8383836776286:7.71361829576558e-11:55.00:46.72	C->T:GCC->GCT:A->A:0.272:0.00373831775700935:125:121.2:91:34:46:65.4434492927898:4.31617255653076e-12:55.00:46.72	1	71537,	69813,	CcmFN
NC_012119.1	-	ccmFN	70979	559	187	4	1	C->T:CCT->TCT:P->S:0.458333333333333:0:24:21.8:13:11:148:37.610135265343:0.000110472310904359:65.00:46.72	C->T:CCT->TCT:P->S:0.2:0:35:32.6:28:7:148:24.6093656300726:0.00560949433434834:65.00:46.72	C->T:CCT->TCT:P->S:0.181818181818182:0:88:86.3:72:16:148:56.3339116133629:7.21624074874093e-06:65.00:46.72	C->T:CCT->TCT:P->S:0.227722772277228:0:101:95.5:78:23:148:80.6684837860366:2.90119711596362e-08:65.00:46.72	1	71537,	69813,	CcmFN
NC_012119.1	-	ccmFN	70831	707	236	4	2	C->T:CCT->CTT:P->L:1:0:18:17.9:0:18:9:1000:1.10191194615027e-10:35.00:46.72	C->T:CCT->CTT:P->L:0.975609756097561:0:41:41.1:1:40:9:93.8759053061107:9.88736453570818e-23:35.00:46.72	C->T:CCT->CTT:P->L:0.893939393939394:0.00289855072463768:66:70.7:7:59:9:85.426722072013:4.31741713692105e-30:35.00:46.72	C->T:CCT->CTT:P->L:0.845360824742268:0.00208333333333333:97:96.2:15:82:9:141.239361228789:1.09274279287249e-39:35.00:46.72	1	71537,	69813,	CcmFN
NC_012119.1	-	ccmFN	70822	716	239	4	2	C->T:TCA->TTA:S->L:0.611111111111111:0:18:18.4:7:11:60:36.6171636497358:5.29689072514433e-05:50.00:46.72	C->T:TCA->TTA:S->L:0.560975609756098:0:41:41:18:23:60:77.3428163528829:1.52435075379826e-09:50.00:46.72	C->T:TCA->TTA:S->L:0.563380281690141:0:71:80:31:40:10:134.448683883393:3.68934585851538e-16:50.00:46.72	C->T:TCA->TTA:S->L:0.416666666666667:0.00915708812260536:96:93.8:56:40:60:59.2814472874889:1.03043695117711e-14:50.00:46.72	1	71537,	69813,	CcmFN
NC_012119.1	-	ccmFN	70762	776	259	4	2	C->T:TCT->TTT:S->F:0.8125:0:16:17.2:3:13:12:40.3681506478792:1.61209717721784e-06:35.00:46.72	C->T:TCT->TTT:S->F:0.892857142857143:0:28:28:3:25:12:72.8391005494278:5.87682288985916e-13:35.00:46.72	C->T:TCT->TTT:S->F:0.858974358974359:0:78:80.3:11:67:12:201.645728180302:6.26853149758507e-33:35.00:46.72	C->T:TCT->TTT:S->F:0.798076923076923:0.0018348623853211:104:106.2:21:83:12:154.876998708363:1.5740215586011e-38:35.00:46.72	1	71537,	69813,	CcmFN
NC_012119.1	-	ccmFN	70750	788	263	4	2	C->T:CCA->CTA:P->L:0.777777777777778:0:18:18.6:4:14:15:44.242348478523:8.06048588608918e-07:45.00:46.72	C->T:CCA->CTA:P->L:0.777777777777778:0:27:30.1:6:21:15:66.3635227177846:5.68876455738374e-10:45.00:46.72	C->T:CCA->CTA:P->L:0.853333333333333:0.00114942528735632:75:89.3:11:64:15:125.60958303795:2.63550560556155e-31:45.00:46.72	C->T:CCA->CTA:P->L:0.824742268041237:0:97:113.2:17:80:15:246.637336179467:5.17526200653833e-38:45.00:46.72	1	71537,	69813,	CcmFN
NC_012119.1	-	ccmFN	70735	803	268	4	2	C->T:TCA->TTA:S->L:0.833333333333333:0:18:18.6:3:15:149:45.9934077879538:1.46554288837986e-07:30.00:46.72	C->T:TCA->TTA:S->L:0.9375:0:32:30.1:2:30:149:81.46824741825:3.06118416464521e-16:30.00:46.72	C->T:TCA->TTA:S->L:0.923913043478261:0:92:102.4:7:85:149:1000:1.03358887832709e-44:30.00:46.72	C->T:TCA->TTA:S->L:0.881818181818182:0:110:111:13:97:149:1000:1.35647547453006e-48:30.00:46.72	1	71537,	69813,	CcmFN
NC_012119.1	-	ccmFN	70586	952	318	4	1	C->T:CGC->TGC:R->C:0.916666666666667:0.004:24:24.6:2:22:318:26.8578116087944:1.00782682395194e-11:65.00:46.72	C->T:CGC->TGC:R->C:1:0:27:28.2:0:27:116:1000:5.13626662867087e-16:65.00:46.72	C->T:CGC->TGC:R->C:0.925:0:120:118.1:9:111:87:1000:2.2543010459458e-58:65.00:46.72	C->T:CGC->TGC:R->C:0.8828125:0:128:125.6:15:113:116:1000:1.3250092933962e-56:65.00:46.72	1	71537,	69813,	CcmFN
NC_012119.1	-	ccmFN	70499	1039	347	1	1			C->T:CTA->TTA:L->L:0.11965811965812:0:117:117.5:103:14:29:49.5286829230444:4.03865127641544e-05:45.00:46.72		1	71537,	69813,	CcmFN
NC_012119.1	-	ccmFN	70470	1068	356	3	3		C->T:CTC->CTT:L->L:0.292682926829268:0:41:45.4:29:12:202:41.8354393053225:9.5338550902872e-05:55.00:46.72	C->T:CTC->CTT:L->L:0.211678832116788:0:137:136.8:108:29:202:101.853027416224:3.5504993017415e-10:55.00:46.72	C->T:CTC->CTT:L->L:0.22962962962963:0.000719424460431655:135:141.3:104:31:202:82.1704065361003:6.64627372718965e-11:55.00:46.72	1	71537,	69813,	CcmFN
NC_012119.1	-	ccmFN	70268	1270	424	4	1	C->T:CGG->TGG:R->W:1:0:15:15.7:0:15:28:1000:6.44672503789387e-09:40.00:46.72	C->T:CGG->TGG:R->W:0.88:0:25:25.3:3:22:28:64.97966144605:2.59155469016212e-11:40.00:46.72	C->T:CGG->TGG:R->W:0.94:0:100:98.2:6:94:28:1000:1.88396767465374e-50:40.00:46.72	C->T:CGG->TGG:R->W:0.858333333333333:0:120:118.8:17:103:28:1000:2.3176331428292e-50:40.00:46.72	1	71537,	69813,	CcmFN
NC_012119.1	-	ccmFN	70240	1298	433	4	2	C->T:CCA->CTA:P->L:0.75:0:12:12:3:9:17:28.7754103989239:0.000168259523489029:55.00:46.72	C->T:CCA->CTA:P->L:0.789473684210526:0:19:18.8:4:15:17:47.1429951436068:2.50528615378447e-07:55.00:46.72	C->T:CCA->CTA:P->L:0.875:0:72:70.5:9:63:17:186.977911821158:1.76250198196734e-31:55.00:46.72	C->T:CCA->CTA:P->L:0.702380952380952:0.00117647058823529:84:85:25:59:17:128.635998203155:1.22128460961265e-25:55.00:46.72	1	71537,	69813,	CcmFN
NC_012119.1	-	ccmFN	70223	1315	439	4	1	C->T:CAT->TAT:H->Y:0.636363636363636:0:11:10.7:4:7:15:23.1675140943463:0.00193498452012384:45.00:46.72	C->T:CAT->TAT:H->Y:0.75:0:12:10.5:3:9:15:28.7754103989239:0.000168259523489029:45.00:46.72	C->T:CAT->TAT:H->Y:0.777777777777778:0.00222222222222222:45:44.6:10:35:15:63.4775365899668:2.81704477172698e-16:45.00:46.72	C->T:CAT->TAT:H->Y:0.518518518518518:0:54:53.7:26:28:15:94.8604269820989:3.09263207304605e-11:45.00:46.72	1	71537,	69813,	CcmFN
NC_012119.1	-	ccmFN	70208	1330	444	4	1	C->T:CGG->TGG:R->W:0.636363636363636:0:11:10.9:4:7:18:23.1675140943463:0.00193498452012384:60.00:46.72	C->T:CGG->TGG:R->W:0.777777777777778:0:9:8.3:2:7:18:22.1211742392615:0.00113122171945701:60.00:46.72	C->T:CGG->TGG:R->W:0.837837837837838:0.00303030303030303:37:35.4:6:31:136:48.849972861498:3.49140787322487e-15:60.00:46.72	C->T:CGG->TGG:R->W:0.681818181818182:0:44:45.4:14:30:18:98.1183238471275:3.86419744225793e-13:60.00:46.72	1	71537,	69813,	CcmFN
NC_012119.1	-	ccmFN	70190	1348	450	3	1	C->T:CGG->TGG:R->W:0.7:0:10:10.4:3:7:139:22.771342842056:0.00154798761609907:60.00:46.72	C->T:CGG->TGG:R->W:0.75:0:8:7.9:2:6:139:19.1836069326159:0.00349650349650349:60.00:46.72		C->T:CGG->TGG:R->W:0.3:0:40:38.8:28:12:51:41.8051376859249:9.27330252881352e-05:60.00:46.72	1	71537,	69813,	CcmFN
NC_012119.1	-	ccmFN	70139	1399	467	1	1				C->T:CGT->TGT:R->C:0.243243243243243:0:37:38.2:28:9:63:31.5225994545379:0.00112557864320322:50.00:46.72	1	71537,	69813,	CcmFN
NC_012119.1	-	ccmFN	70076	1462	488	1	1				C->T:CTT->TTT:L->F:0.333333333333333:0:36:39.7:24:12:4:41.6617570328709:8.14720131086406e-05:45.00:46.72	1	71537,	69813,	CcmFN
NC_012119.1	-	ccmFN	70072	1466	489	2	2			C->T:CCA->CTA:P->L:0.259259259259259:0:27:30.2:20:7:12:24.481856883031:0.00501426985888693:50.00:46.72	C->T:CCA->CTA:P->L:0.314285714285714:0:35:40.8:24:11:12:38.2660542665219:0.000192817097690449:50.00:46.72	1	71537,	69813,	CcmFN
NC_012119.1	-	ccmFN	70060	1478	493	2	2			C->T:TCA->TTA:S->L:0.28125:0:32:44.6:23:9:9:31.4114903735816:0.00101845332976787:55.00:46.72	C->T:TCA->TTA:S->L:0.340909090909091:0:44:54.9:29:15:9:52.0348536591362:7.24562735154208e-06:55.00:46.72	1	71537,	69813,	CcmFN
NC_012119.1	-	ccmFN	70051	1487	496	4	2	C->T:TCT->TTT:S->F:0.875:0:8:9.4:1:7:26:20.7753235356843:0.0006993006993007:50.00:46.72	C->T:TCT->TTT:S->F:0.5:0:12:15.9:6:6:26:20.3879006417511:0.00686498855835241:50.00:46.72	C->T:TCT->TTT:S->F:0.533333333333333:0:45:53.8:21:24:26:81.1062172071519:8.57840110679281e-10:50.00:46.72	C->T:TCT->TTT:S->F:0.490909090909091:0:55:64.4:28:27:26:91.8749598869932:1.03449150831348e-10:50.00:46.72	1	71537,	69813,	CcmFN
NC_012119.1	-	ccmFN	70025	1513	505	4	1	C->T:CCC->TCC:P->S:0.818181818181818:0:11:12.1:2:9:4838:27.8560972788029:0.000110570544007076:50.00:46.72	C->T:CCC->TCC:P->S:0.791666666666667:0:24:25.5:5:19:673:59.6504274610849:3.68259921472039e-09:50.00:46.72	C->T:CCC->TCC:P->S:0.756756756756757:0.00123456790123457:74:77.7:18:56:673:117.451836125552:2.51396117717631e-25:50.00:46.72	C->T:CCC->TCC:P->S:0.675324675324675:0:77:82.7:25:52:673:170.382680619961:2.91252368063769e-22:50.00:46.72	1	71537,	69813,	CcmFN
NC_012119.1	-	nad7	79183	38	13	4	2	C->T:TCG->TTG:S->L:0.694444444444444:0.00303030303030303:36:33.6:11:25:6:44.440593596228:3.93596384999708e-11:40.00:45.06	C->T:TCG->TTG:S->L:0.519230769230769:0:52:50.9:25:27:6:91.4617923724316:7.3303209579478e-11:40.00:45.06	C->T:TCG->TTG:S->L:0.419047619047619:0:105:99.6:61:44:6:151.237405602595:1.81266846737139e-16:40.00:45.06	C->T:TCG->TTG:S->L:0.32967032967033:0.00238095238095238:91:86:61:30:6:62.9528783100252:5.27794738442166e-11:40.00:45.06	5	79220,78191,76278,74768,72697,	79078,78123,75812,74525,72436,	NADH dehydrogenase subunit 7
NC_012119.1	-	nad7	79177	44	15	4	2	C->T:TCC->TTC:S->F:0.823529411764706:0.00303030303030303:34:30.8:6:28:1:44.9131579017555:1.34902274097486e-13:50.00:45.06	C->T:TCC->TTC:S->F:0.52:0:50:48.6:24:26:1:88.0631042276547:1.73746477387857e-10:50.00:45.06	C->T:TCC->TTC:S->F:0.534653465346535:0:101:94.6:47:54:1:182.447466185591:2.90962684054068e-21:50.00:45.06	C->T:TCC->TTC:S->F:0.493827160493827:0:81:86.5:41:40:1:136.04998656154:1.39163625168251e-15:50.00:45.06	5	79220,78191,76278,74768,72697,	79078,78123,75812,74525,72436,	NADH dehydrogenase subunit 7
NC_012119.1	-	nad7	79144	77	26	4	2	C->T:TCA->TTA:S->L:0.714285714285714:0:21:20.7:6:15:6:48.574831658363:5.49940863025861e-07:40.00:45.06	C->T:TCA->TTA:S->L:0.418604651162791:0:43:45.8:25:18:6:61.8733625734706:3.9871038512734e-07:40.00:45.06	C->T:TCA->TTA:S->L:0.468085106382979:0.00106382978723404:94:92.5:50:44:6:105.06990079428:7.36109607135317e-17:40.00:45.06	C->T:TCA->TTA:S->L:0.44:0:75:75.4:42:33:6:113.115926153497:1.22694114427457e-12:40.00:45.06	5	79220,78191,76278,74768,72697,	79078,78123,75812,74525,72436,	NADH dehydrogenase subunit 7
NC_012119.1	-	nad7	79138	83	28	4	2	C->T:TCA->TTA:S->L:0.75:0:20:21.2:5:15:54:47.9590173315398:3.85428639043766e-07:35.00:45.06	C->T:TCA->TTA:S->L:0.369565217391304:0:46:49.5:29:17:54:58.784707162974:1.24130237686932e-06:35.00:45.06	C->T:TCA->TTA:S->L:0.408602150537634:0.00106382978723404:93:93.3:55:38:54:91.7890987175846:3.03744314513535e-14:35.00:45.06	C->T:TCA->TTA:S->L:0.424657534246575:0:73:76.7:42:31:54:106.476453538285:7.92033359358862e-12:35.00:45.06	5	79220,78191,76278,74768,72697,	79078,78123,75812,74525,72436,	NADH dehydrogenase subunit 7
NC_012119.1	-	nad7	79084	137	46	4	2	C->T:TCA->TTA:S->L:0.611111111111111:0:18:17.1:7:11:949:36.6171636497358:5.29689072514433e-05:35.00:45.06	C->T:TCA->TTA:S->L:0.191489361702128:0:47:44.5:38:9:949:31.662880119564:0.0012810738523453:35.00:45.06	C->T:TCA->TTA:S->L:0.358695652173913:0:92:93.4:59:33:949:114.252467420855:3.47233380554069e-12:35.00:45.06	C->T:TCA->TTA:S->L:0.385714285714286:0:70:72.9:43:27:949:93.1877966492248:3.28613549123043e-10:35.00:45.06	5	79220,78191,76278,74768,72697,	79078,78123,75812,74525,72436,	NADH dehydrogenase subunit 7
NC_012119.1	-	nad7	78135	200	67	4	2	C->T:TCT->TTT:S->F:0.956521739130435:0:23:23.6:1:22:9:56.6803032032152:2.91494527543027e-12:35.00:45.06	C->T:TCT->TTT:S->F:0.645161290322581:0:31:32.4:11:20:9:66.0514384788604:9.19703611965472e-09:35.00:45.06	C->T:TCT->TTT:S->F:0.708860759493671:0.00120481927710843:79:81.9:23:56:9:121.144373928498:1.79526834639672e-24:35.00:45.06	C->T:TCT->TTT:S->F:0.656716417910448:0:67:67.1:23:44:9:144.889752159479:1.05170885719499e-18:35.00:45.06	5	79220,78191,76278,74768,72697,	79078,78123,75812,74525,72436,	NADH dehydrogenase subunit 7
NC_012119.1	-	nad7	78126	209	70	4	2	C->T:TCA->TTA:S->L:0.956521739130435:0:23:27.1:1:22:1099:56.6803032032152:2.91494527543027e-12:40.00:45.06	C->T:TCA->TTA:S->L:0.75:0:32:35.9:8:24:333:76.7344277304637:4.19642431210393e-11:40.00:45.06	C->T:TCA->TTA:S->L:0.707317073170732:0:82:83.4:24:58:333:188.245628283762:2.67167279699633e-25:40.00:45.06	C->T:TCA->TTA:S->L:0.619047619047619:0:63:72.3:24:39:1099:129.595895971131:2.83926188260874e-16:40.00:45.06	5	79220,78191,76278,74768,72697,	79078,78123,75812,74525,72436,	NADH dehydrogenase subunit 7
NC_012119.1	-	nad7	76267	224	75	4	2	C->T:ACG->ATG:T->M:0.851851851851852:0:27:27.5:4:23:20:69.6089718600415:1.61612629471129e-11:45.00:45.06	C->T:ACG->ATG:T->M:0.785714285714286:0:28:29.4:6:22:20:69.2680707228787:1.75834540864589e-10:45.00:45.06	C->T:ACG->ATG:T->M:0.857142857142857:0:42:44:6:36:20:108.50614290912:7.30921159929634e-18:45.00:45.06	C->T:ACG->ATG:T->M:0.782608695652174:0:46:46.8:10:36:20:113.513574058846:8.66783006685215e-17:45.00:45.06	5	79220,78191,76278,74768,72697,	79078,78123,75812,74525,72436,	NADH dehydrogenase subunit 7
NC_012119.1	-	nad7	76247	244	82	4	1	C->T:CAT->TAT:H->Y:0.923076923076923:0:26:26.4:2:24:7:67.0375597032618:7.62221967694755e-13:55.00:45.06	C->T:CAT->TAT:H->Y:0.846153846153846:0:26:25.4:4:22:7:66.864426453765:5.52610926578694e-11:55.00:45.06	C->T:CAT->TAT:H->Y:0.783783783783784:0:37:37.1:8:29:7:91.3912131811815:1.23446206946163e-13:55.00:45.06	C->T:CAT->TAT:H->Y:0.733333333333333:0:45:42.6:12:33:7:106.16911413169:6.8121264479944e-15:55.00:45.06	5	79220,78191,76278,74768,72697,	79078,78123,75812,74525,72436,	NADH dehydrogenase subunit 7
NC_012119.1	-	nad7	76240	251	84	4	2	C->T:TCA->TTA:S->L:0.884615384615385:0:26:25.8:3:23:65:67.6159758703294:7.36814568771588e-12:50.00:45.06	C->T:TCA->TTA:S->L:0.875:0:24:25.4:3:21:65:62.3259706070528:9.07044141556743e-11:50.00:45.06	C->T:TCA->TTA:S->L:0.789473684210526:0:38:35.3:8:30:65:94.2859902872135:3.78568367968237e-14:50.00:45.06	C->T:TCA->TTA:S->L:0.738095238095238:0:42:40.8:11:31:65:99.5625003277515:4.54007248665073e-14:50.00:45.06	5	79220,78191,76278,74768,72697,	79078,78123,75812,74525,72436,	NADH dehydrogenase subunit 7
NC_012119.1	-	nad7	76175	316	106	4	1	C->T:CGT->TGT:R->C:1:0:12:14:0:12:19:1000:3.6980115052534e-07:35.00:45.06	C->T:CGT->TGT:R->C:0.9375:0:16:17:1:15:19:40.734123709125:2.8282406617857e-08:35.00:45.06	C->T:CGT->TGT:R->C:0.764705882352941:0:17:22.9:4:13:19:41.3175619156239:2.56470005466475e-06:35.00:45.06	C->T:CGT->TGT:R->C:0.641025641025641:0:39:39.5:14:25:19:82.6480817600951:8.83263618641943e-11:35.00:45.06	5	79220,78191,76278,74768,72697,	79078,78123,75812,74525,72436,	NADH dehydrogenase subunit 7
NC_012119.1	-	nad7	76156	335	112	4	2	C->T:TCA->TTA:S->L:0.941176470588235:0:17:21.2:1:16:9:43.0824117681891:7.71338362305189e-09:30.00:45.06	C->T:TCA->TTA:S->L:0.666666666666667:0:18:22.1:6:12:9:39.4120780047649:1.48312940304042e-05:30.00:45.06	C->T:TCA->TTA:S->L:0.580645161290323:0:31:31.4:13:18:9:60.300596023707:1.11543540630683e-07:30.00:45.06	C->T:TCA->TTA:S->L:0.325581395348837:0:43:45.3:29:14:9:48.6452298367073:1.72703994406619e-05:30.00:45.06	5	79220,78191,76278,74768,72697,	79078,78123,75812,74525,72436,	NADH dehydrogenase subunit 7
NC_012119.1	-	nad7	76147	344	115	4	2	C->T:TCA->TTA:S->L:0.772727272727273:0:22:25.6:5:17:39:53.8442582754029:3.83679671878509e-08:30.00:45.06	C->T:TCA->TTA:S->L:0.666666666666667:0:21:28.5:7:14:39:45.9807576722257:2.19976345210345e-06:30.00:45.06	C->T:TCA->TTA:S->L:0.515151515151515:0:33:33.3:16:17:39:57.6256943175921:4.63763720852957e-07:30.00:45.06	C->T:TCA->TTA:S->L:0.272727272727273:0:44:50.4:32:12:39:41.9160710925174:0.000102695081212381:30.00:45.06	5	79220,78191,76278,74768,72697,	79078,78123,75812,74525,72436,	NADH dehydrogenase subunit 7
NC_012119.1	-	nad7	76108	383	128	4	2	C->T:TCA->TTA:S->L:0.851851851851852:0:27:29.3:4:23:9:69.6089718600415:1.61612629471129e-11:60.00:45.06	C->T:TCA->TTA:S->L:0.914285714285714:0:35:40.9:3:32:9:90.656992657788:7.51963623731799e-17:60.00:45.06	C->T:TCA->TTA:S->L:0.682926829268293:0:41:48.9:13:28:9:91.5481039301286:2.60879549809846e-12:60.00:45.06	C->T:TCA->TTA:S->L:0.630769230769231:0:65:74.7:24:41:9:135.875404888344:3.39331915164974e-17:60.00:45.06	5	79220,78191,76278,74768,72697,	79078,78123,75812,74525,72436,	NADH dehydrogenase subunit 7
NC_012119.1	-	nad7	76099	392	131	4	2	C->T:TCC->TTC:S->F:0.966666666666667:0:30:31.8:1:29:12:71.6864057900299:2.62124125328247e-16:65.00:45.06	C->T:TCC->TTC:S->F:0.951219512195122:0:41:47:2:39:12:102.218178559954:2.12578337517733e-21:65.00:45.06	C->T:TCC->TTC:S->F:0.7:0:50:60.7:15:35:12:113.85671421028:2.05542607005185e-15:65.00:45.06	C->T:TCC->TTC:S->F:0.77027027027027:0:74:86.7:17:57:12:180.730811259437:4.91861969447561e-26:65.00:45.06	5	79220,78191,76278,74768,72697,	79078,78123,75812,74525,72436,	NADH dehydrogenase subunit 7
NC_012119.1	-	nad7	76087	404	135	4	2	C->T:TCT->TTT:S->F:1:0:35:36.2:0:35:129:1000:8.91374613243039e-21:65.00:45.06	C->T:TCT->TTT:S->F:0.903846153846154:0:52:55:5:47:129:135.114483514562:2.64493483006846e-24:65.00:45.06	C->T:TCT->TTT:S->F:0.767123287671233:0:73:79.8:17:56:129:177.800940809357:1.5890925166767e-25:65.00:45.06	C->T:TCT->TTT:S->F:0.795698924731183:0:93:97.1:19:74:129:231.855995873873:2.44870805776744e-34:65.00:45.06	5	79220,78191,76278,74768,72697,	79078,78123,75812,74525,72436,	NADH dehydrogenase subunit 7
NC_012119.1	-	nad7	75958	533	178	4	2	C->T:TCC->TTC:S->F:0.951456310679612:0:103:111.6:5:98:1:1000:1.9520740447973e-53:40.00:45.06	C->T:TCC->TTC:S->F:0.892857142857143:0:112:121.3:12:100:1:1000:1.10922552652162e-50:40.00:45.06	C->T:TCC->TTC:S->F:0.844221105527638:0:199:211.7:31:168:1:1000:9.27338384163956e-81:40.00:45.06	C->T:TCC->TTC:S->F:0.915555555555556:0:225:240:19:206:1:1000:8.40159658257144e-107:40.00:45.06	5	79220,78191,76278,74768,72697,	79078,78123,75812,74525,72436,	NADH dehydrogenase subunit 7
NC_012119.1	-	nad7	75913	578	193	4	2	C->T:TCA->TTA:S->L:0.956989247311828:0.000952380952380952:93:101.9:4:89:101:141.810167838714:6.04650098471407e-49:50.00:45.06	C->T:TCA->TTA:S->L:0.851063829787234:0:94:93.6:14:80:926:242.262666144983:6.12902640989555e-39:50.00:45.06	C->T:TCA->TTA:S->L:0.801204819277108:0:166:158.5:33:133:926:1000:1.31749746987052e-61:50.00:45.06	C->T:TCA->TTA:S->L:0.91304347826087:0:184:180.1:16:168:101:1000:6.76891757961721e-87:50.00:45.06	5	79220,78191,76278,74768,72697,	79078,78123,75812,74525,72436,	NADH dehydrogenase subunit 7
NC_012119.1	-	nad7	75812	679	227	2	1	C->T:CCA->TCA:P->S:0.761904761904762:0:42:15.3:10:32:825:101.823964119486:9.42279195342587e-15:50.00:45.06			C->T:CCA->TCA:P->S:0.244444444444444:0:45:40.3:34:11:825:38.5234648220845:0.000243977177407735:50.00:45.06	5	79220,78191,76278,74768,72697,	79078,78123,75812,74525,72436,	NADH dehydrogenase subunit 7
NC_012119.1	-	nad7	74750	698	233	4	2	C->T:TCG->TTG:S->L:0.964285714285714:0:28:27.9:1:27:26:67.4796185540377:3.79149863861883e-15:60.00:45.06	C->T:TCG->TTG:S->L:0.571428571428571:0:14:14.7:6:8:26:26.8485855955945:0.000966183574879224:60.00:45.06	C->T:TCG->TTG:S->L:0.456521739130435:0:46:44.2:25:21:26:71.8194659320565:2.42561789896934e-08:60.00:45.06	C->T:TCG->TTG:S->L:0.454545454545455:0:44:44:24:20:26:68.4184192287938:5.72859748746181e-08:60.00:45.06	5	79220,78191,76278,74768,72697,	79078,78123,75812,74525,72436,	NADH dehydrogenase subunit 7
NC_012119.1	-	nad7	74724	724	242	4	1	C->T:CAT->TAT:H->Y:0.769230769230769:0:13:11.5:3:10:10:31.7214430262262:5.38430475164894e-05:40.00:45.06	C->T:CAT->TAT:H->Y:0.666666666666667:0:9:9.8:3:6:112:19.7060390023825:0.00452488687782805:40.00:45.06	C->T:CAT->TAT:H->Y:0.6:0:35:38.2:14:21:10:70.072707739156:6.01899702599545e-09:40.00:45.06	C->T:CAT->TAT:H->Y:0.259259259259259:0:27:24.6:20:7:45:24.481856883031:0.00501426985888693:40.00:45.06	5	79220,78191,76278,74768,72697,	79078,78123,75812,74525,72436,	NADH dehydrogenase subunit 7
NC_012119.1	-	nad7	74714	734	245	2	2	C->T:TCG->TTG:S->L:1:0:10:10.8:0:10:35:1000:5.41254411223454e-06:50.00:45.06		C->T:TCG->TTG:S->L:0.692307692307692:0.00263157894736842:39:38.3:12:27:6:49.7044386702626:5.83287295329603e-12:50.00:45.06		5	79220,78191,76278,74768,72697,	79078,78123,75812,74525,72436,	NADH dehydrogenase subunit 7
NC_012119.1	-	nad7	74708	740	247	1	2			C->T:CCT->CTT:P->L:0.184210526315789:0.00263157894736842:38:37.8:31:7:29:14.7339288566921:0.00577271850279761:50.00:45.06		5	79220,78191,76278,74768,72697,	79078,78123,75812,74525,72436,	NADH dehydrogenase subunit 7
NC_012119.1	-	nad7	74679	769	257	3	1	C->T:CGC->TGC:R->C:0.875:0:16:19.9:2:14:26:41.5506470713685:2.54541659560713e-07:55.00:45.06		C->T:CGC->TGC:R->C:0.577777777777778:0:45:46.7:19:26:26:87.1501741237632:8.39843465000703e-11:55.00:45.06	C->T:CGC->TGC:R->C:0.382352941176471:0:34:36.5:21:13:26:44.8860849055325:2.95830875351633e-05:55.00:45.06	5	79220,78191,76278,74768,72697,	79078,78123,75812,74525,72436,	NADH dehydrogenase subunit 7
NC_012119.1	-	nad7	74653	795	265	3	3	C->T:ATC->ATT:I->I:0.523809523809524:0:21:23.8:10:11:41:37.2338291267858:8.23994726433753e-05:45.00:45.06		C->T:ATC->ATT:I->I:0.444444444444444:0:45:46.2:25:20:41:68.5138230608464:6.21778109313269e-08:45.00:45.06	C->T:ATC->ATT:I->I:0.27027027027027:0:37:37.7:27:10:41:34.9381681371385:0.000484864646302926:45.00:45.06	5	79220,78191,76278,74768,72697,	79078,78123,75812,74525,72436,	NADH dehydrogenase subunit 7
NC_012119.1	-	nad7	74612	836	279	4	2	C->T:CCT->CTT:P->L:0.666666666666667:0:24:24.8:8:16:730:52.5494373396866:3.2617307330381e-07:35.00:45.06	C->T:CCT->CTT:P->L:0.733333333333333:0:15:15.2:4:11:730:35.3897047105634:2.49875062468764e-05:35.00:45.06	C->T:CCT->CTT:P->L:0.770833333333333:0:48:47.8:11:37:730:117.287747241384:4.34916634732671e-17:35.00:45.06	C->T:CCT->CTT:P->L:0.583333333333333:0:36:33.4:15:21:730:70.3130467726793:7.20584150999463e-09:35.00:45.06	5	79220,78191,76278,74768,72697,	79078,78123,75812,74525,72436,	NADH dehydrogenase subunit 7
NC_012119.1	-	nad7	72677	944	315	4	2	C->T:CCT->CTT:P->L:1:0:11:10.8:0:11:29:1000:1.4175710770138e-06:30.00:45.06	C->T:CCT->CTT:P->L:0.6:0:15:14.7:6:9:19:30.0311604596383:0.000349825087456271:30.00:45.06	C->T:CCT->CTT:P->L:0.659090909090909:0:44:49.8:15:29:19:95.4367491073548:1.51991766062146e-12:30.00:45.06	C->T:CCT->CTT:P->L:0.615384615384615:0:39:41.9:15:24:19:79.8166909034352:3.17974902711094e-10:30.00:45.06	5	79220,78191,76278,74768,72697,	79078,78123,75812,74525,72436,	NADH dehydrogenase subunit 7
NC_012119.1	-	nad7	72658	963	321	1	3		C->T:TCC->TCT:S->S:0.5:0:12:13.2:6:6:10:20.3879006417511:0.00686498855835241:50.00:45.06	5	79220,78191,76278,74768,72697,	79078,78123,75812,74525,72436,	NADH dehydrogenase subunit 7
NC_012119.1	-	nad7	72648	973	325	4	1	C->T:CCT->TCT:P->S:1:0:11:9.2:0:11:1148:1000:1.4175710770138e-06:50.00:45.06	C->T:CCT->TCT:P->S:0.583333333333333:0:12:13.4:5:7:1148:23.4376822575598:0.0022883295194508:50.00:45.06	C->T:CCT->TCT:P->S:0.48936170212766:0:47:49.7:24:23:77:78.2823713963421:3.26023911151795e-09:50.00:45.06	C->T:CCT->TCT:P->S:0.51219512195122:0:41:40:20:21:77:71.2189603291102:1.46819046286884e-08:50.00:45.06	5	79220,78191,76278,74768,72697,	79078,78123,75812,74525,72436,	NADH dehydrogenase subunit 7
NC_012119.1	-	nad7	72571	1050	350	2	3			C->T:CCC->CCT:P->P:0.354838709677419:0:31:28.8:20:11:7:38.1005859891171:0.000166588810253759:55.00:45.06	C->T:CCC->CCT:P->P:0.354838709677419:0:31:29.7:20:11:29:38.1005859891171:0.000166588810253759:55.00:45.06	5	79220,78191,76278,74768,72697,	79078,78123,75812,74525,72436,	NADH dehydrogenase subunit 7
NC_012119.1	-	nad7	72564	1057	353	1	1			C->T:CGT->TGT:R->C:0.321428571428571:0:28:25.4:19:9:22:31.2855011498734:0.000911685428888531:45.00:45.06		5	79220,78191,76278,74768,72697,	79078,78123,75812,74525,72436,	NADH dehydrogenase subunit 7
NC_012119.1	-	nad7	72542	1079	360	2	2			C->T:TCT->TTT:S->F:0.541666666666667:0:24:25.4:11:13:1042:43.8688323905367:1.29381985743844e-05:60.00:45.06	C->T:TCT->TTT:S->F:0.52:0:25:23.1:12:13:87:44.0315521138274:1.46544902220067e-05:60.00:45.06	5	79220,78191,76278,74768,72697,	79078,78123,75812,74525,72436,	NADH dehydrogenase subunit 7
NC_012119.1	-	nad7	72455	1166	389	1	2				C->T:TCT->TTT:S->F:0.4:0:15:15.2:9:6:165:20.6726596403329:0.00842911877394637:40.00:45.06	5	79220,78191,76278,74768,72697,	79078,78123,75812,74525,72436,	NADH dehydrogenase subunit 7
NC_012119.1	+	nad2	107166	26	9	4	2	C->T:TCC->TTC:S->F:0.933333333333333:0.0037037037037037:30:29.9:2:28:20:32.7986705930944:4.19398600525186e-15:55.00:40.15	C->T:TCC->TTC:S->F:0.638297872340426:0:47:50.5:17:30:20:99.2432383193369:8.48477091546268e-13:55.00:40.15	C->T:TCC->TTC:S->F:0.754838709677419:0:155:161.9:38:117:20:1000:2.89598187602405e-52:55.00:40.15	C->T:TCC->TTC:S->F:0.781609195402299:0:174:183.6:38:136:20:1000:5.74779962848998e-62:55.00:40.15	5	107141,108518,540667,542533,544602,	107293,108909,540827,543105,544789,	NADH dehydrogenase subunit 2
NC_012119.1	+	nad2	107196	56	19	4	2	C->T:TCC->TTC:S->F:1:0:30:30.5:0:30:30:1000:8.45561694607245e-18:45.00:40.15	C->T:TCC->TTC:S->F:0.702127659574468:0:47:52.3:14:33:30:107.280026396576:1.38480324081089e-14:45.00:40.15	C->T:TCC->TTC:S->F:0.857142857142857:0:154:161.4:22:132:30:1000:2.40552056005788e-64:45.00:40.15	C->T:TCC->TTC:S->F:0.843023255813954:0.000546448087431694:172:180.4:27:145:30:1000:1.10129983262533e-69:45.00:40.15	5	107141,108518,540667,542533,544602,	107293,108909,540827,543105,544789,	NADH dehydrogenase subunit 2
NC_012119.1	+	nad2	108578	214	72	4	1	C->T:CGG->TGG:R->W:0.875:0:8:10.3:1:7:121:20.7753235356843:0.0006993006993007:30.00:40.15	C->T:CGG->TGG:R->W:0.62962962962963:0:27:29.1:10:17:121:56.3536126839054:1.78911645329719e-07:30.00:40.15	C->T:CGG->TGG:R->W:0.764705882352941:0:68:76.1:16:52:121:165.270247662496:1.07363036052549e-23:30.00:40.15	C->T:CGG->TGG:R->W:0.702380952380952:0:84:95:25:59:121:191.788586489748:1.22128460961265e-25:30.00:40.15	5	107141,108518,540667,542533,544602,	107293,108909,540827,543105,544789,	NADH dehydrogenase subunit 2
NC_012119.1	+	nad2	108587	223	75	4	1	C->T:CTT->TTT:L->F:0.777777777777778:0:9:8.5:2:7:9:22.1211742392615:0.00113122171945701:35.00:40.15	C->T:CTT->TTT:L->F:0.625:0:24:25.8:9:15:9:49.7771413100435:1.1959679354473e-06:35.00:40.15	C->T:CTT->TTT:L->F:0.80952380952381:0:63:68.6:12:51:9:158.630485064862:4.32877766783962e-24:35.00:40.15	C->T:CTT->TTT:L->F:0.631578947368421:0:76:81.8:28:48:9:159.043393454023:4.85697996647278e-20:35.00:40.15	5	107141,108518,540667,542533,544602,	107293,108909,540827,543105,544789,	NADH dehydrogenase subunit 2
NC_012119.1	+	nad2	108616	252	84	3	3		C->T:TTC->TTT:F->F:0.333333333333333:0:18:19.1:12:6:29:20.8308785164354:0.00953079178885632:30.00:40.15	C->T:TTC->TTT:F->F:0.236363636363636:0:55:57.8:42:13:29:45.560587177733:5.47302252321443e-05:30.00:40.15	C->T:TTC->TTT:F->F:0.209677419354839:0:62:63.8:49:13:29:45.6660003622467:6.05572694743949e-05:30.00:40.15	5	107141,108518,540667,542533,544602,	107293,108909,540827,543105,544789,	NADH dehydrogenase subunit 2
NC_012119.1	+	nad2	108672	308	103	2	2			C->T:TCT->TTT:S->F:0.619047619047619:0.00714285714285714:21:27.2:8:13:56:19.1228548846287:7.97414251387503e-06:40.00:40.15	C->T:TCT->TTT:S->F:0.52:0:25:27:12:13:56:44.0315521138274:1.46544902220067e-05:40.00:40.15	5	107141,108518,540667,542533,544602,	107293,108909,540827,543105,544789,	NADH dehydrogenase subunit 2
NC_012119.1	+	nad2	108675	311	104	2	2			C->T:TCC->TTC:S->F:0.565217391304348:0.00714285714285714:23:25.7:10:13:3:19.6110565896539:1.12420985932046e-05:45.00:40.15	C->T:TCC->TTC:S->F:0.52:0:25:26.5:12:13:3:44.0315521138274:1.46544902220067e-05:45.00:40.15	5	107141,108518,540667,542533,544602,	107293,108909,540827,543105,544789,	NADH dehydrogenase subunit 2
NC_012119.1	+	nad2	108758	394	132	2	1			C->T:CAT->TAT:H->Y:0.411764705882353:0:17:17.3:10:7:83:24.0828026527674:0.003615127919911:40.00:40.15	C->T:CAT->TAT:H->Y:0.307692307692308:0:26:25.5:18:8:83:27.8485598546012:0.00207600770804776:40.00:40.15	5	107141,108518,540667,542533,544602,	107293,108909,540827,543105,544789,	NADH dehydrogenase subunit 2
NC_012119.1	+	nad2	108765	401	134	2	2			C->T:TCA->TTA:S->L:0.529411764705882:0:17:17.5:8:9:7:30.4352455683908:0.000463477938450128:40.00:40.15	C->T:TCA->TTA:S->L:0.423076923076923:0:26:26.6:15:11:7:37.7897171625035:0.000127908659752868:40.00:40.15	5	107141,108518,540667,542533,544602,	107293,108909,540827,543105,544789,	NADH dehydrogenase subunit 2
NC_012119.1	+	nad2	108792	428	143	4	2	C->T:CCT->CTT:P->L:1:0:5:5:0:5:205:1000:0.00396825396825397:35.00:40.15	C->T:CCT->CTT:P->L:0.785714285714286:0:14:14:3:11:176:34.6340353614394:1.69505890329689e-05:35.00:40.15	C->T:CCT->CTT:P->L:0.666666666666667:0:27:28.5:9:18:27:59.1181170071474:4.83544987377615e-08:35.00:40.15	C->T:CCT->CTT:P->L:0.625:0:32:30.8:12:20:27:66.3695217467247:1.1508460541261e-08:35.00:40.15	5	107141,108518,540667,542533,544602,	107293,108909,540827,543105,544789,	NADH dehydrogenase subunit 2
NC_012119.1	+	nad2	108861	497	166	4	2	C->T:TCG->TTG:S->L:1:0:9:8.2:0:9:69:1000:2.05676676264912e-05:45.00:40.15	C->T:TCG->TTG:S->L:0.875:0:16:15.4:2:14:69:41.5506470713685:2.54541659560713e-07:45.00:40.15	C->T:TCG->TTG:S->L:0.720930232558139:0:43:43.1:12:31:69:100.166171169563:6.60981141438834e-14:45.00:40.15	C->T:TCG->TTG:S->L:0.851063829787234:0:47:44.5:7:40:69:121.13131257903:1.08937956432994e-19:45.00:40.15	5	107141,108518,540667,542533,544602,	107293,108909,540827,543105,544789,	NADH dehydrogenase subunit 2
NC_012119.1	+	nad2	108887	523	175	4	1	C->T:CCC->TCC:P->S:1:0:12:11.2:0:12:26:1000:3.6980115052534e-07:50.00:40.15	C->T:CCC->TCC:P->S:1:0:13:14.9:0:13:26:1000:9.61482991365883e-08:50.00:40.15	C->T:CCC->TCC:P->S:0.803921568627451:0.00188679245283019:51:53.8:10:41:26:75.6174336482936:2.25663593605979e-19:50.00:40.15	C->T:CCC->TCC:P->S:0.890909090909091:0:55:57:6:49:26:143.078631438636:5.63553633486979e-25:50.00:40.15	5	107141,108518,540667,542533,544602,	107293,108909,540827,543105,544789,	NADH dehydrogenase subunit 2
NC_012119.1	+	nad2	540730	609	203	1	3	C->T:ACC->ACT:T->T:0.5:0.00833333333333333:14:13.1:7:7:437:10.3652887756233:0.00289855072463767:40.00:40.15	5	107141,108518,540667,542533,544602,	107293,108909,540827,543105,544789,	NADH dehydrogenase subunit 2
NC_012119.1	+	nad2	540783	662	221	4	2	C->T:TCT->TTT:S->F:0.681818181818182:0.00454545454545455:22:21.9:7:15:53:24.2090480764328:7.41780698965111e-07:45.00:40.15	C->T:TCT->TTT:S->F:0.682926829268293:0:41:39.9:13:28:53:91.5481039301286:2.60879549809846e-12:45.00:40.15	C->T:TCT->TTT:S->F:0.414893617021277:0.00103092783505155:94:92.7:55:39:53:94.6288098573222:1.21010435461274e-14:45.00:40.15	C->T:TCT->TTT:S->F:0.442857142857143:0.00144927536231884:70:69:39:31:53:70.2465463880674:6.29846803835474e-12:45.00:40.15	5	107141,108518,540667,542533,544602,	107293,108909,540827,543105,544789,	NADH dehydrogenase subunit 2
NC_012119.1	+	nad2	542614	788	263	4	2	C->T:TCT->TTT:S->F:0.962962962962963:0.009375:27:30:1:26:504:14.0860158974158:1.43815465602782e-14:25.00:40.15	C->T:TCT->TTT:S->F:0.766666666666667:0.003125:30:31.5:7:23:504:38.6672681270347:8.70545675110144e-11:25.00:40.15	C->T:TCT->TTT:S->F:0.68:0.0037037037037037:50:53.5:16:34:504:57.9496506439061:8.47863253896375e-15:25.00:40.15	C->T:TCT->TTT:S->F:0.661290322580645:0:62:61.7:21:41:504:134.850223588627:1.6135829774091e-17:25.00:40.15	5	107141,108518,540667,542533,544602,	107293,108909,540827,543105,544789,	NADH dehydrogenase subunit 2
NC_012119.1	+	nad2	542626	800	267	4	2	C->T:TCA->TTA:S->L:0.92:0:25:27.4:2:23:12:64.5773365380382:2.77666573945944e-12:30.00:40.15	C->T:TCA->TTA:S->L:0.78125:0:32:30.8:7:25:12:78.8786419955579:8.39284862420799e-12:30.00:40.15	C->T:TCA->TTA:S->L:0.596153846153846:0:52:54.4:21:31:12:103.52414152117:6.85215939982911e-13:30.00:40.15	C->T:TCA->TTA:S->L:0.524590163934426:0:61:63.9:29:32:12:108.302417453154:8.6369937632459e-13:30.00:40.15	5	107141,108518,540667,542533,544602,	107293,108909,540827,543105,544789,	NADH dehydrogenase subunit 2
NC_012119.1	+	nad2	542635	809	270	4	2	C->T:TCT->TTT:S->F:1:0:23:25.4:0:23:9:1000:1.21456053142928e-13:35.00:40.15	C->T:TCT->TTT:S->F:0.806451612903226:0:31:31.9:6:25:9:77.8907368427493:4.99493420145161e-12:35.00:40.15	C->T:TCT->TTT:S->F:0.688888888888889:0:45:48.5:14:31:9:101.181806528308:1.28082948928774e-13:35.00:40.15	C->T:TCT->TTT:S->F:0.649122807017544:0:57:60.3:20:37:9:122.074711611911:9.50808547599528e-16:35.00:40.15	5	107141,108518,540667,542533,544602,	107293,108909,540827,543105,544789,	NADH dehydrogenase subunit 2
NC_012119.1	+	nad2	542681	855	285	1	3		C->T:TTC->TTT:F->F:0.2:0:35:32.1:28:7:46:24.6093656300726:0.00560949433434834:40.00:40.15			5	107141,108518,540667,542533,544602,	107293,108909,540827,543105,544789,	NADH dehydrogenase subunit 2
NC_012119.1	+	nad2	542746	920	307	4	2	C->T:CCT->CTT:P->L:0.857142857142857:0:7:10.2:1:6:111:18.08435715152:0.00233100233100233:35.00:40.15	C->T:CCT->CTT:P->L:0.818181818181818:0:22:22.6:4:18:65:55.7121945576059:7.10517910886127e-09:35.00:40.15	C->T:CCT->CTT:P->L:0.696969696969697:0:33:35.6:10:23:111:74.8894743002278:2.65579858644486e-10:35.00:40.15	C->T:CCT->CTT:P->L:0.836734693877551:0:49:50.6:8:41:111:125.432148894167:6.48573915876872e-20:35.00:40.15	5	107141,108518,540667,542533,544602,	107293,108909,540827,543105,544789,	NADH dehydrogenase subunit 2
NC_012119.1	+	nad2	542754	928	310	3	1		C->T:CAT->TAT:H->Y:0.782608695652174:0:23:22.7:5:18:8:56.7567870294228:1.19367009028868e-08:40.00:40.15	C->T:CAT->TAT:H->Y:0.527777777777778:0:36:35.1:17:19:8:64.2700094795322:7.30121294174455e-08:40.00:40.15	C->T:CAT->TAT:H->Y:0.520833333333333:0:48:50.1:23:25:8:84.6643556620718:4.1181967724438e-10:40.00:40.15	5	107141,108518,540667,542533,544602,	107293,108909,540827,543105,544789,	NADH dehydrogenase subunit 2
NC_012119.1	+	nad2	542784	958	320	4	1	C->T:CGT->TGT:R->C:0.8:0:10:9.4:2:8:38:25.0103868198794:0.000357227911407478:35.00:40.15	C->T:CGT->TGT:R->C:0.736842105263158:0:19:20.8:5:14:30:44.9843288223796:1.20253735381655e-06:35.00:40.15	C->T:CGT->TGT:R->C:0.571428571428571:0:35:37:15:20:30:67.1214639889863:2.00633234199851e-08:35.00:40.15	C->T:CGT->TGT:R->C:0.566037735849057:0:53:52.1:23:30:30:100.785953147346:2.71997067085254e-12:35.00:40.15	5	107141,108518,540667,542533,544602,	107293,108909,540827,543105,544789,	NADH dehydrogenase subunit 2
NC_012119.1	+	nad2	542788	962	321	4	2	C->T:ACT->ATT:T->I:0.6:0:10:9.7:4:6:4:20.0207736397589:0.00541795665634674:30.00:40.15	C->T:ACT->ATT:T->I:0.666666666666667:0.005:21:20.5:7:14:4:22.2101120249627:2.19976345210345e-06:30.00:40.15	C->T:ACT->ATT:T->I:0.542857142857143:0:35:36.2:16:19:4:64.1025127466146:6.39518434012019e-08:30.00:40.15	C->T:ACT->ATT:T->I:0.518518518518518:0:54:53.2:26:28:4:94.8604269820989:3.09263207304605e-11:30.00:40.15	5	107141,108518,540667,542533,544602,	107293,108909,540827,543105,544789,	NADH dehydrogenase subunit 2
NC_012119.1	+	nad2	542854	1028	343	4	2	C->T:TCA->TTA:S->L:1:0:10:11:0:10:66:1000:5.41254411223454e-06:30.00:40.15	C->T:TCA->TTA:S->L:0.894736842105263:0:19:20.8:2:17:66:49.4233383627515:5.94139008802641e-09:30.00:40.15	C->T:TCA->TTA:S->L:0.730769230769231:0.00392156862745098:52:52.2:14:38:66:61.8389013361453:4.8901081643548e-17:30.00:40.15	C->T:TCA->TTA:S->L:0.671875:0:64:67.9:21:43:66:141.027428592018:1.81432794625205e-18:30.00:40.15	5	107141,108518,540667,542533,544602,	107293,108909,540827,543105,544789,	NADH dehydrogenase subunit 2
NC_012119.1	+	nad2	542857	1031	344	4	2	T->C:ATG->ACG:M->T:1:0:11:10.9:0:11:3:1000:1.4175710770138e-06:35.00:40.15	T->C:ATG->ACG:M->T:1:0:19:20.4:0:19:3:1000:2.82923337525069e-11:35.00:40.15	T->C:ATG->ACG:M->T:1:0.00392156862745098:50:51.9:0:50:3:1000:9.91165302141803e-30:35.00:40.15	T->C:ATG->ACG:M->T:1:0:64:66.8:0:64:3:1000:4.17516555679402e-38:35.00:40.15	5	107141,108518,540667,542533,544602,	107293,108909,540827,543105,544789,	NADH dehydrogenase subunit 2
NC_012119.1	+	nad2	542953	1127	376	4	2	C->T:TCG->TTG:S->L:0.769230769230769:0:13:12.4:3:10:96:31.7214430262262:5.38430475164894e-05:40.00:40.15	C->T:TCG->TTG:S->L:1:0:33:32.5:0:33:96:1000:1.38515120572184e-19:40.00:40.15	C->T:TCG->TTG:S->L:0.677777777777778:0:90:90.1:29:61:96:199.735253478341:4.66270722027133e-26:40.00:40.15	C->T:TCG->TTG:S->L:0.654205607476635:0:107:111.5:37:70:96:230.655127232784:2.29223690529766e-29:40.00:40.15	5	107141,108518,540667,542533,544602,	107293,108909,540827,543105,544789,	NADH dehydrogenase subunit 2
NC_012119.1	+	nad2	543026	1200	400	2	3			C->T:TTC->TTT:F->F:0.157142857142857:0:70:72.3:59:11:73:38.8053404795208:0.00031916940340154:25.00:40.15	C->T:TTC->TTT:F->F:0.166666666666667:0:78:74.6:65:13:73:45.8266858635727:7.08355840528077e-05:25.00:40.15	5	107141,108518,540667,542533,544602,	107293,108909,540827,543105,544789,	NADH dehydrogenase subunit 2
NC_012119.1	+	nad2	543038	1212	404	1	3			C->T:TTC->TTT:F->F:0.214285714285714:0:70:72.1:55:15:12:52.6709142026885:1.31944166401919e-05:50.00:40.15		5	107141,108518,540667,542533,544602,	107293,108909,540827,543105,544789,	NADH dehydrogenase subunit 2
NC_012119.1	+	nad2	543072	1246	416	4	1	C->T:CCA->TCA:P->S:0.666666666666667:0:9:8.8:3:6:119:19.7060390023825:0.00452488687782805:60.00:40.15	C->T:CCA->TCA:P->S:0.545454545454545:0:11:12.2:5:6:119:20.2335676690548:0.00619195046439628:60.00:40.15	C->T:CCA->TCA:P->S:0.409090909090909:0:66:68.1:39:27:34:92.9220581511581:2.5806897270086e-10:60.00:40.15	C->T:CCA->TCA:P->S:0.514705882352941:0:68:70.7:33:35:46:118.649775091126:7.35749113109225e-14:60.00:40.15	5	107141,108518,540667,542533,544602,	107293,108909,540827,543105,544789,	NADH dehydrogenase subunit 2
NC_012119.1	+	nad2	543073	1247	416	3	2	C->T:CCA->CTA:P->L:0.666666666666667:0:9:8.8:3:6:1:19.7060390023825:0.00452488687782805:60.00:40.15		C->T:CCA->CTA:P->L:0.26865671641791:0:67:68.1:49:18:1:62.8982537303256:1.02081506925406e-06:60.00:40.15	C->T:CCA->CTA:P->L:0.231884057971014:0:69:70.7:53:16:1:56.0967496174336:5.71418937484437e-06:60.00:40.15	5	107141,108518,540667,542533,544602,	107293,108909,540827,543105,544789,	NADH dehydrogenase subunit 2
NC_012119.1	+	nad2	543102	1276	426	1	1			C->T:CGT->TGT:R->C:0.196428571428571:0:56:59.7:45:11:29:38.6833256819634:0.000283741760605362:25.00:40.15		5	107141,108518,540667,542533,544602,	107293,108909,540827,543105,544789,	NADH dehydrogenase subunit 2
NC_012119.1	+	nad2	544620	1298	433	2	2			C->T:GCG->GTG:A->V:0.447368421052632:0:38:39.4:21:17:375:58.2134685924661:7.52965089186705e-07:45.00:40.15	C->T:GCG->GTG:A->V:0.419354838709677:0:31:31.5:18:13:375:44.6820169184966:2.482499917507e-05:45.00:40.15	5	107141,108518,540667,542533,544602,	107293,108909,540827,543105,544789,	NADH dehydrogenase subunit 2
NC_012119.1	+	nad2	544722	1400	467	4	2	C->T:TCA->TTA:S->L:0.928571428571429:0:14:14.9:1:13:477:35.9542509321245:3.73910052197846e-07:30.00:40.15	C->T:TCA->TTA:S->L:0.80952380952381:0:21:21.7:4:17:477:52.8768283549541:2.35017462831565e-08:30.00:40.15	C->T:TCA->TTA:S->L:0.553191489361702:0:47:47.3:21:26:102:87.5566195935314:1.15453135538662e-10:30.00:40.15	C->T:TCA->TTA:S->L:0.826086956521739:0:46:48.5:8:38:102:117.055626597235:2.53280748706715e-18:30.00:40.15	5	107141,108518,540667,542533,544602,	107293,108909,540827,543105,544789,	NADH dehydrogenase subunit 2
NC_012119.1	+	nad2	544725	1403	468	4	2	C->T:TCC->TTC:S->F:0.857142857142857:0:14:14.7:2:12:3:36.16871430304:2.99128041758276e-06:25.00:40.15	C->T:TCC->TTC:S->F:0.681818181818182:0:22:21.7:7:15:3:49.0591619235638:7.41780698965111e-07:25.00:40.15	C->T:TCC->TTC:S->F:0.51063829787234:0:47:47:23:24:3:81.4136078971037:1.10205265741452e-09:25.00:40.15	C->T:TCC->TTC:S->F:0.555555555555556:0:45:47.6:20:25:3:84.1526553173848:2.72949126125229e-10:25.00:40.15	5	107141,108518,540667,542533,544602,	107293,108909,540827,543105,544789,	NADH dehydrogenase subunit 2
NC_012119.1	+	nad2	544730	1408	470	4	1	C->T:CTA->TTA:L->L:0.928571428571429:0:14:14.4:1:13:5:35.9542509321245:3.73910052197846e-07:40.00:40.15	C->T:CTA->TTA:L->L:0.9:0:20:20.8:2:18:5:52.0000868632396:1.67577669149463e-09:40.00:40.15	C->T:CTA->TTA:L->L:0.617021276595745:0:47:47.1:18:29:5:96.4099901860332:3.06394505280592e-12:40.00:40.15	C->T:CTA->TTA:L->L:0.777777777777778:0.00227272727272727:45:46.4:10:35:5:63.1361621195668:2.81704477172698e-16:40.00:40.15	5	107141,108518,540667,542533,544602,	107293,108909,540827,543105,544789,	NADH dehydrogenase subunit 2
NC_012119.1	+	nad2	544738	1416	472	4	3	C->T:CCC->CCT:P->P:0.928571428571429:0:14:13.8:1:13:8:35.9542509321245:3.73910052197846e-07:45.00:40.15	C->T:CCC->CCT:P->P:0.75:0:20:19.7:5:15:8:47.9590173315398:3.85428639043766e-07:45.00:40.15	C->T:CCC->CCT:P->P:0.428571428571429:0:42:47.1:24:18:8:61.793444314051:3.71931329409837e-07:45.00:40.15	C->T:CCC->CCT:P->P:0.545454545454545:0:44:44.8:20:24:8:80.9342706762191:7.47460683850634e-10:45.00:40.15	5	107141,108518,540667,542533,544602,	107293,108909,540827,543105,544789,	NADH dehydrogenase subunit 2
NC_012119.1	+	nad2	544779	1457	486	4	2	C->T:TCA->TTA:S->L:1:0:9:11:0:9:41:1000:2.05676676264912e-05:30.00:40.15	C->T:TCA->TTA:S->L:0.8:0:15:17.4:3:12:41:37.5155802298191:5.26052763092137e-06:30.00:40.15	C->T:TCA->TTA:S->L:0.678571428571429:0:28:32.8:9:19:41:62.1987562712972:1.62646950299742e-08:30.00:40.15	C->T:TCA->TTA:S->L:0.727272727272727:0:33:37.6:9:24:41:77.3794336801057:6.17627578242982e-11:30.00:40.15	5	107141,108518,540667,542533,544602,	107293,108909,540827,543105,544789,	NADH dehydrogenase subunit 2
NC_012119.1	+	ccmFC	121187	122	41	2	2			C->T:TCC->TTC:S->F:0.5:0:16:14.8:8:8:203:27.1838675223348:0.00122358175750834:50.00:47.56	C->T:TCC->TTC:S->F:0.473684210526316:0.00526315789473684:19:19.8:10:9:203:15.2353819582676:0.000566695727986053:50.00:47.56	2	121066,122791,	121835,123538,	cytochrome c biogenesis FC
NC_012119.1	+	ccmFC	121211	146	49	2	2			C->T:CCT->CTT:P->L:0.583333333333333:0:12:13.2:5:7:24:23.4376822575598:0.0022883295194508:40.00:47.56	C->T:CCT->CTT:P->L:0.45:0:20:19.5:11:9:24:30.8077315377028:0.000614250614250615:40.00:47.56	2	121066,122791,	121835,123538,	cytochrome c biogenesis FC
NC_012119.1	+	ccmFC	121373	308	103	1	2				C->T:TCA->TTA:S->L:0.484848484848485:0:33:30.9:17:16:162:54.4945927270495:1.36401094368516e-06:50.00:47.56	2	121066,122791,	121835,123538,	cytochrome c biogenesis FC
NC_012119.1	+	ccmFC	121378	313	105	2	1		C->T:CGT->TGT:R->C:0.833333333333333:0:6:5.3:1:5:394:15.3311359293179:0.00757575757575757:50.00:47.56		C->T:CGT->TGT:R->C:0.611111111111111:0:36:32.9:14:22:5:73.2343272994715:2.11936514999839e-09:50.00:47.56	2	121066,122791,	121835,123538,	cytochrome c biogenesis FC
NC_012119.1	+	ccmFC	121402	337	113	2	1			C->T:CTT->TTT:L->F:0.44:0:25:27.1:14:11:191:37.7053087178323:0.000119329420379199:40.00:47.56	C->T:CTT->TTT:L->F:0.7:0:40:41.3:12:28:24:91.0853713682242:1.91967970614799e-12:40.00:47.56	2	121066,122791,	121835,123538,	cytochrome c biogenesis FC
NC_012119.1	+	ccmFC	121459	394	132	3	1		C->T:CGT->TGT:R->C:0.538461538461538:0:13:12.8:6:7:81:23.6349632647173:0.00260869565217392:45.00:47.56	C->T:CGT->TGT:R->C:0.548387096774194:0:31:35.4:14:17:57:57.2983646398402:3.58532809170057e-07:45.00:47.56	C->T:CGT->TGT:R->C:0.625:0:40:39.4:15:25:57:82.9619021834059:1.1068746613361e-10:45.00:47.56	2	121066,122791,	121835,123538,	cytochrome c biogenesis FC
NC_012119.1	+	ccmFC	121474	409	137	2	1			C->T:CGT->TGT:R->C:0.578947368421053:0:38:36.9:16:22:15:73.7254775754033:3.06050843859431e-09:35.00:47.56	C->T:CGT->TGT:R->C:0.604651162790698:0:43:42.3:17:26:15:86.6708983668803:5.83380160914999e-11:35.00:47.56	2	121066,122791,	121835,123538,	cytochrome c biogenesis FC
NC_012119.1	+	ccmFC	122901	881	294	3	2		C->T:TCT->TTT:S->F:0.8:0:10:10.5:2:8:169:25.0103868198794:0.000357227911407478:40.00:47.56	C->T:TCT->TTT:S->F:0.571428571428571:0:42:40.7:18:24:169:80.5457567867836:5.50970151975276e-10:40.00:47.56	C->T:TCT->TTT:S->F:0.722222222222222:0:36:36.7:10:26:169:83.9735442885757:9.21183028722711e-12:40.00:47.56	2	121066,122791,	121835,123538,	cytochrome c biogenesis FC
NC_012119.1	+	ccmFC	123165	1145	382	3	2		C->T:CCA->CTA:P->L:0.894736842105263:0.00526315789473684:19:18.7:2:17:264:20.1666463092692:5.94139008802641e-09:35.00:47.56	C->T:CCA->CTA:P->L:0.532258064516129:0.00161290322580645:62:61:29:33:264:71.7096470481519:3.19498549778616e-13:35.00:47.56	C->T:CCA->CTA:P->L:0.790697674418605:0.00465116279069767:43:45.2:9:34:215:50.1144141321971:5.54281879613293e-16:35.00:47.56	2	121066,122791,	121835,123538,	cytochrome c biogenesis FC
NC_012119.1	+	ccmFC	123185	1165	389	3	1		C->T:CCG->TCG:P->S:0.888888888888889:0:18:19.7:2:16:20:46.8237216933318:2.09363269768551e-08:45.00:47.56	C->T:CCG->TCG:P->S:0.470588235294118:0.00588235294117647:51:51.8:27:24:20:39.5134269568364:1.67782901926362e-09:45.00:47.56	C->T:CCG->TCG:P->S:0.634146341463415:0:41:43.1:15:26:20:86.0962549700709:3.82623339721117e-11:45.00:47.56	2	121066,122791,	121835,123538,	cytochrome c biogenesis FC
NC_012119.1	+	ccmFC	123186	1166	389	3	2		C->T:CCG->CTG:P->L:0.888888888888889:0:18:19.7:2:16:1:46.8237216933318:2.09363269768551e-08:40.00:47.56	C->T:CCG->CTG:P->L:0.48:0.00588235294117647:50:51.8:26:24:1:39.3975589306981:1.52362295555503e-09:40.00:47.56	C->T:CCG->CTG:P->L:0.65:0:40:43.1:14:26:1:85.7633298166883:3.01874907637115e-11:40.00:47.56	2	121066,122791,	121835,123538,	cytochrome c biogenesis FC
NC_012119.1	+	ccmFC	123260	1240	414	3	1		C->T:CGG->TGG:R->W:0.933333333333333:0:15:15.5:1:14:74:38.3586745457846:1.03147600606302e-07:25.00:47.56	C->T:CGG->TGG:R->W:0.464285714285714:0:28:33.6:15:13:74:44.410781850274:1.981158143342e-05:25.00:47.56	C->T:CGG->TGG:R->W:0.466666666666667:0:30:34.5:16:14:74:47.8106567440048:8.38369218775974e-06:25.00:47.56	2	121066,122791,	121835,123538,	cytochrome c biogenesis FC
NC_012119.1	+	ccmFC	123285	1265	422	3	2		C->T:TCG->TTG:S->L:0.9:0:10:12.2:1:9:25:26.0000434316198:5.95379852345798e-05:70.00:47.56	C->T:TCG->TTG:S->L:0.363636363636364:0:22:24.2:14:8:25:27.68212584951:0.00180423890009823:70.00:47.56	C->T:TCG->TTG:S->L:0.258064516129032:0.003125:31:31.6:23:8:25:16.0538140252848:0.00233318399183185:70.00:47.56	2	121066,122791,	121835,123538,	cytochrome c biogenesis FC
NC_012119.1	+	ccmFC	123294	1274	425	3	2		C->T:TCG->TTG:S->L:0.9:0:10:10.3:1:9:9:26.0000434316198:5.95379852345798e-05:65.00:47.56	C->T:TCG->TTG:S->L:0.363636363636364:0:22:21.7:14:8:9:27.68212584951:0.00180423890009823:65.00:47.56	C->T:TCG->TTG:S->L:0.32258064516129:0:31:29.1:21:10:9:34.757497691905:0.000412505625390259:65.00:47.56	2	121066,122791,	121835,123538,	cytochrome c biogenesis FC
NC_012119.1	+	ccmFC	123341	1321	441	3	1		C->T:CGA->TGA:R->*:1:0:8:8.5:0:8:47:1000:7.77000777000777e-05:45.00:47.56	C->T:CGA->TGA:R->*:0.5625:0:16:16.7:7:9:47:30.255952939072:0.000407860585836113:45.00:47.56	C->T:CGA->TGA:R->*:0.304347826086957:0.00416666666666667:23:22.8:16:7:47:13.0655115168784:0.00458026091888824:45.00:47.56	2	121066,122791,	121835,123538,	cytochrome c biogenesis FC
NC_012119.1	-	orf159	156290	9	3	1	3	C->T:TTC->TTT:F->F:0.163934426229508:0:61:65.5:51:10:74:35.2588758189275:0.000654303485709229:45.00:43.82				1	156298,	155822,	orf159
NC_012119.1	-	orf159	156216	83	28	4	2	C->T:TCA->TTA:S->L:0.944444444444444:0.00172413793103448:54:58.4:3:51:18:73.1523606856378:1.1770960525449e-27:30.00:43.82	C->T:TCA->TTA:S->L:0.875:0:104:105:13:91:18:1000:2.72321572528392e-45:30.00:43.82	C->T:TCA->TTA:S->L:0.860606060606061:0:330:342.3:46:284:18:1000:1.99267504338303e-138:30.00:43.82	C->T:TCA->TTA:S->L:0.840579710144927:0:276:291.2:44:232:18:1000:5.70559369389811e-111:30.00:43.82	1	156298,	155822,	orf159
NC_012119.1	-	orf159	156198	101	34	4	2	C->T:TCG->TTG:S->L:0.907407407407407:0.00704887218045113:54:58.1:5:49:33:49.6526157003573:2.01401134590425e-25:55.00:43.82	C->T:TCG->TTG:S->L:0.879120879120879:0:91:100.8:11:80:33:236.49440184004:4.92068174315186e-40:55.00:43.82	C->T:TCG->TTG:S->L:0.894904458598726:0.000886706406519437:314:338.1:33:281:33:1000:4.57171334096005e-142:55.00:43.82	C->T:TCG->TTG:S->L:0.853046594982079:0:279:296.5:41:238:33:1000:3.3151865164163e-115:55.00:43.82	1	156298,	155822,	orf159
NC_012119.1	-	orf159	156165	134	45	4	2	C->T:CCA->CTA:P->L:0.883333333333333:0:60:61.2:7:53:20:156.017111399175:9.00118023644727e-27:40.00:43.82	C->T:CCA->CTA:P->L:0.889908256880734:0.00176991150442478:109:112:12:97:20:162.509199108182:5.14712205249522e-49:40.00:43.82	C->T:CCA->CTA:P->L:0.892655367231638:0.000561010921222422:354:358.8:38:316:21:1000:2.60253880954571e-159:40.00:43.82	C->T:CCA->CTA:P->L:0.920382165605096:0.000641025641025641:314:317.8:25:289:21:1000:1.32063367095202e-150:40.00:43.82	1	156298,	155822,	orf159
NC_012119.1	-	orf159	156145	154	52	2	1	C->T:CCA->TCA:P->S:0.142857142857143:0:56:56.7:48:8:1:28.2530644984364:0.00298742539160956:60.00:43.82	C->T:CCA->TCA:P->S:0.185567010309278:0.000980392156862745:97:102.4:79:18:1:45.5414257557454:1.60093537145034e-06:60.00:43.82			1	156298,	155822,	orf159
NC_012119.1	-	orf159	156144	155	52	4	2	C->T:CCA->CTA:P->L:0.875:0:56:56.7:7:49:84:145.42726474979:1.41649967335917e-24:55.00:43.82	C->T:CCA->CTA:P->L:0.84375:0.000980392156862745:96:102.4:15:81:84:166.309726226595:3.76605998257877e-39:55.00:43.82	C->T:CCA->CTA:P->L:0.789830508474576:0.000324675324675325:295:304.6:62:233:84:1000:1.57862329115928e-106:55.00:43.82	C->T:CCA->CTA:P->L:0.814126394052045:0.00036231884057971:269:270.7:50:219:84:1000:2.84825546591575e-102:55.00:43.82	1	156298,	155822,	orf159
NC_012119.1	-	orf159	156060	239	80	4	2	C->T:TCG->TTG:S->L:0.836065573770492:0:61:61.5:10:51:75:156.095314380541:1.20466415413781e-24:40.00:43.82	C->T:TCG->TTG:S->L:0.922413793103448:0.00176991150442478:116:120.3:9:107:75:165.691112355844:4.23377700143166e-56:40.00:43.82	C->T:TCG->TTG:S->L:0.940740740740741:0.00144405273144536:270:275:16:254:75:1000:5.05698546584571e-136:40.00:43.82	C->T:TCG->TTG:S->L:0.948717948717949:0.000442477876106195:234:240:12:222:75:1000:2.77897049564897e-120:40.00:43.82	1	156298,	155822,	orf159
NC_012119.1	-	orf159	155985	314	105	4	2	C->T:TCA->TTA:S->L:0.88135593220339:0:59:56.7:7:52:16:153.380819695293:3.19743417354392e-26:35.00:43.82	C->T:TCA->TTA:S->L:0.925:0:120:118.4:9:111:16:1000:2.2543010459458e-58:35.00:43.82	C->T:TCA->TTA:S->L:0.929460580912863:0.000842198581560284:241:242.9:17:224:16:1000:3.59620475626645e-118:35.00:43.82	C->T:TCA->TTA:S->L:0.895196506550218:0.000434782608695652:229:227.5:24:205:16:1000:8.91276420075065e-104:35.00:43.82	1	156298,	155822,	orf159
NC_012119.1	-	orf159	155969	330	110	4	3	C->T:TAC->TAT:Y->Y:0.840909090909091:0:44:49.7:7:37:67:112.872700016574:4.41073113750621e-18:45.00:43.82	C->T:TAC->TAT:Y->Y:0.842592592592593:0:108:108.4:17:91:67:1000:6.99711940916978e-44:45.00:43.82	C->T:TAC->TAT:Y->Y:0.742990654205608:0.000462962962962963:214:223.7:55:159:67:1000:3.37109226281685e-70:45.00:43.82	C->T:TAC->TAT:Y->Y:0.75:0:196:206.3:49:147:67:1000:2.74540186134131e-65:45.00:43.82	1	156298,	155822,	orf159
NC_012119.1	-	orf159	155902	397	133	4	1	C->T:CTT->TTT:L->F:0.966666666666667:0.0046875:60:63.3:2:58:20:46.4622115174424:1.95725486128076e-32:30.00:43.82	C->T:CTT->TTT:L->F:0.992:0.00558125:125:125.5:1:124:20:17.2939760167123:2.76290441860944e-72:30.00:43.82	C->T:CTT->TTT:L->F:0.969283276450512:0.00060790273556231:293:313.5:9:284:20:1000:6.11861583206728e-159:30.00:43.82	C->T:CTT->TTT:L->F:0.895752895752896:0:259:275.8:27:232:20:1000:1.80521687346503e-117:30.00:43.82	1	156298,	155822,	orf159
NC_012119.1	-	orf159	155882	417	139	4	3	C->T:CCC->CCT:P->P:0.436363636363636:0:55:55:31:24:115:82.3062916189156:2.35528055530143e-09:30.00:43.82	C->T:CCC->CCT:P->P:0.415094339622642:0:106:102.8:62:44:115:151.313790129177:1.94374814709428e-16:30.00:43.82	C->T:CCC->CCT:P->P:0.273381294964029:0.000371747211895911:278:278.6:202:76:115:222.137019232499:3.42829132653069e-26:30.00:43.82	C->T:CCC->CCT:P->P:0.184738955823293:0:249:242.8:203:46:115:161.921692632373:1.4374151962734e-15:30.00:43.82	1	156298,	155822,	orf159
NC_012119.1	+	sdh3	174171	237	79	4	3	C->T:CTC->CTT:L->L:0.939393939393939:0:33:32.6:2:31:6156:83.8231167041807:8.2416496740448e-17:60.00:31.95	C->T:CTC->CTT:L->L:0.705882352941177:0:34:34.1:10:24:525:77.9301511367614:8.72053267190855e-11:60.00:31.95	C->T:CTC->CTT:L->L:0.552238805970149:0:67:73.6:30:37:2202:124.621415233856:6.63645997356967e-15:60.00:31.95	C->T:CTC->CTT:L->L:0.493150684931507:0:73:73.8:37:36:2202:122.45776403803:4.38998139136964e-14:60.00:31.95	1	173935,	174441,	succinate dehydrogenase subunit 3
NC_012119.1	+	sdh3	174184	250	84	4	1	C->T:CCA->TCA:P->S:1:0:27:29.6:0:27:13:1000:5.13626662867087e-16:40.00:31.95	C->T:CCA->TCA:P->S:0.724137931034483:0.0067816091954023:29:30.7:8:21:13:29.3457217240694:1.28405487078745e-09:40.00:31.95	C->T:CCA->TCA:P->S:0.596153846153846:0.00136986301369863:52:63.3:21:31:13:68.2987400887405:6.85215939982911e-13:40.00:31.95	C->T:CCA->TCA:P->S:0.703125:0:64:68.2:19:45:13:146.245537326789:1.06725173308944e-19:40.00:31.95	1	173935,	174441,	succinate dehydrogenase subunit 3
NC_012119.1	+	rpl5	175179	7	3	2	1			C->T:CCA->TCA:P->S:0.433333333333333:0:30:32.9:17:13:102:44.6005683372951:2.3178443107336e-05:35.00:43.12	C->T:CCA->TCA:P->S:0.405405405405405:0.00212765957446809:37:45.3:22:15:102:31.7479936038325:5.13385288081844e-06:35.00:43.12	1	175173,	175724,	ribosomal protein L5
NC_012119.1	+	rpl5	175207	35	12	2	2			C->T:TCA->TTA:S->L:0.419354838709677:0:31:31.4:18:13:28:44.6820169184966:2.482499917507e-05:40.00:43.12	C->T:TCA->TTA:S->L:0.5:0:36:36.8:18:18:28:61.1637019252532:2.19036388252338e-07:40.00:43.12	1	175173,	175724,	ribosomal protein L5
NC_012119.1	+	rpl5	175219	47	16	2	2			C->T:CCG->CTG:P->L:0.464285714285714:0:28:30.2:15:13:12:44.410781850274:1.981158143342e-05:50.00:43.12	C->T:CCG->CTG:P->L:0.371428571428571:0:35:36.4:22:13:12:44.9433677721533:3.11031671318314e-05:50.00:43.12	1	175173,	175724,	ribosomal protein L5
NC_012119.1	+	rpl5	175231	59	20	3	2		C->T:CCG->CTG:P->L:0.636363636363636:0:11:9.8:4:7:154:23.1675140943463:0.00193498452012384:55.00:43.12	C->T:CCG->CTG:P->L:0.433333333333333:0:30:29.4:17:13:12:44.6005683372951:2.3178443107336e-05:55.00:43.12	C->T:CCG->CTG:P->L:0.352941176470588:0:34:35.4:22:12:12:41.5730434641541:7.53024046349605e-05:55.00:43.12	1	175173,	175724,	ribosomal protein L5
NC_012119.1	+	rpl5	175236	64	22	2	1			C->T:CAC->TAC:H->Y:0.290322580645161:0:31:30.2:22:9:5:31.3838460922617:0.000993763552076532:50.00:43.12	C->T:CAC->TAC:H->Y:0.285714285714286:0:35:34.8:25:10:5:34.8866045417569:0.000462761034457078:50.00:43.12	1	175173,	175724,	ribosomal protein L5
NC_012119.1	+	rpl5	175264	92	31	4	2	C->T:TCG->TTG:S->L:0.8:0:10:10.5:2:8:709:25.0103868198794:0.000357227911407478:40.00:43.12	C->T:TCG->TTG:S->L:0.5:0:16:16.5:8:8:33:27.1838675223348:0.00122358175750834:40.00:43.12	C->T:TCG->TTG:S->L:0.666666666666667:0:24:27.7:8:16:28:52.5494373396866:3.2617307330381e-07:40.00:43.12	C->T:TCG->TTG:S->L:0.647058823529412:0:34:35.3:12:22:28:72.6224003656203:1.36753807809471e-09:40.00:43.12	1	175173,	175724,	ribosomal protein L5
NC_012119.1	+	rpl5	175338	166	56	4	1	C->T:CCG->TCG:P->S:0.62962962962963:0.0037037037037037:27:25.6:10:17:74:29.7024771999759:1.78911645329719e-07:60.00:43.12	C->T:CCG->TCG:P->S:0.387096774193548:0:31:30.6:19:12:74:41.4099743214516:6.53289451975525e-05:60.00:43.12	C->T:CCG->TCG:P->S:0.3125:0:64:62.2:44:20:74:69.5873639514187:1.63966798954313e-07:60.00:43.12	C->T:CCG->TCG:P->S:0.473684210526316:0:76:76.4:40:36:74:122.816463592377:5.97948902032274e-14:60.00:43.12	1	175173,	175724,	ribosomal protein L5
NC_012119.1	+	rpl5	175341	169	57	4	1	C->T:CGC->TGC:R->C:0.92:0.0037037037037037:25:26.5:2:23:3:28.5018392187684:2.77666573945944e-12:65.00:43.12	C->T:CGC->TGC:R->C:0.709677419354839:0:31:30.6:9:22:3:71.3496961683349:5.87499403694544e-10:65.00:43.12	C->T:CGC->TGC:R->C:0.692307692307692:0:65:62.7:20:45:3:146.728450168769:1.47677856090278e-19:65.00:43.12	C->T:CGC->TGC:R->C:0.728395061728395:0:81:77.4:22:59:3:190.149906113064:4.15347348784529e-26:65.00:43.12	1	175173,	175724,	ribosomal protein L5
NC_012119.1	+	rpl5	175489	317	106	4	2	C->T:TCG->TTG:S->L:0.901960784313726:0:51:51.7:5:46:148:132.561608398241:9.55888728059768e-24:35.00:43.12	C->T:TCG->TTG:S->L:0.720588235294118:0:68:66.9:19:49:148:158.345464001545:1.17440092945202e-21:35.00:43.12	C->T:TCG->TTG:S->L:0.712230215827338:0:139:131.2:40:99:148:1000:6.12640907262677e-43:35.00:43.12	C->T:TCG->TTG:S->L:0.535714285714286:0:84:84:39:45:148:152.0116607942:7.81261973235321e-18:35.00:43.12	1	175173,	175724,	ribosomal protein L5
NC_012119.1	+	rpl5	175501	329	110	4	2	C->T:TCG->TTG:S->L:0.836734693877551:0.00208333333333333:49:50.5:8:41:12:71.3699379652953:6.48573915876872e-20:35.00:43.12	C->T:TCG->TTG:S->L:0.7:0.00144927536231884:70:68:21:49:12:102.515320521924:2.35466060428551e-21:35.00:43.12	C->T:TCG->TTG:S->L:0.651515151515151:0.00146522112494633:132:134.5:46:86:12:183.329895100847:6.96774297796912e-36:35.00:43.12	C->T:TCG->TTG:S->L:0.547619047619048:0:84:84.2:38:46:12:155.064012488167:2.47717211025833e-18:35.00:43.12	1	175173,	175724,	ribosomal protein L5
NC_012119.1	+	rpl5	175616	444	148	4	3	C->T:ATC->ATT:I->I:0.245614035087719:0:57:56.8:43:14:115:49.0247027543561:2.46126647681862e-05:35.00:43.12	C->T:ATC->ATT:I->I:0.203125:0:64:65.6:51:13:115:45.6911879479093:6.20513931780436e-05:35.00:43.12	C->T:ATC->ATT:I->I:0.216216216216216:0.00132450331125828:148:149:116:32:115:76.5021212473563:3.5538793670964e-11:35.00:43.12	C->T:ATC->ATT:I->I:0.191666666666667:0:120:121.3:97:23:115:80.9150714533557:3.71731196874908e-08:35.00:43.12	1	175173,	175724,	ribosomal protein L5
NC_012119.1	+	rpl5	175684	512	171	4	2	C->T:CCA->CTA:P->L:0.953488372093023:0:43:49.7:2:41:68:106.705233086869:1.49151349498616e-22:55.00:43.12	C->T:CCA->CTA:P->L:0.868852459016393:0:61:64.5:8:53:68:158.18371672381:2.18148438375061e-26:55.00:43.12	C->T:CCA->CTA:P->L:0.702702702702703:0.000833333333333333:111:118:33:78:68:181.712281950151:1.00567145140355e-33:55.00:43.12	C->T:CCA->CTA:P->L:0.775862068965517:0:116:126.9:26:90:68:1000:5.45398040667293e-41:55.00:43.12	1	175173,	175724,	ribosomal protein L5
NC_012119.1	+	rpl5	175687	515	172	4	2	C->T:CCG->CTG:P->L:0.975609756097561:0:41:48:1:40:3:93.8759053061107:9.88736453570818e-23:65.00:43.12	C->T:CCG->CTG:P->L:0.915254237288136:0.00655737704918033:59:64:5:54:3:54.6698191820324:3.13035513493812e-28:65.00:43.12	C->T:CCG->CTG:P->L:0.697247706422018:0.000833333333333333:109:116.1:33:76:3:177.468253948091:9.45483538781618e-33:65.00:43.12	C->T:CCG->CTG:P->L:0.818965517241379:0:116:125.7:21:95:3:1000:8.00680606065451e-45:65.00:43.12	1	175173,	175724,	ribosomal protein L5
NC_012119.1	+	rps14	175684	13	5	4	1	C->T:CAC->TAC:H->Y:0.953488372093023:0:43:49.7:2:41:68:106.705233086869:1.49151349498616e-22:55.00:42.02	C->T:CAC->TAC:H->Y:0.868852459016393:0:61:64.5:8:53:68:158.18371672381:2.18148438375061e-26:55.00:42.02	C->T:CAC->TAC:H->Y:0.702702702702703:0.000833333333333333:111:118:33:78:68:181.712281950151:1.00567145140355e-33:55.00:42.02	C->T:CAC->TAC:H->Y:0.775862068965517:0:116:126.9:26:90:68:1000:5.45398040667293e-41:55.00:42.02	1	175672,	176028,	ribosomal protein S14
NC_012119.1	+	rps14	175687	16	6	4	1	C->T:CGT->TGT:R->C:0.975609756097561:0:41:48:1:40:3:93.8759053061107:9.88736453570818e-23:65.00:42.02	C->T:CGT->TGT:R->C:0.915254237288136:0.00655737704918033:59:64:5:54:3:54.6698191820324:3.13035513493812e-28:65.00:42.02	C->T:CGT->TGT:R->C:0.697247706422018:0.000833333333333333:109:116.1:33:76:3:177.468253948091:9.45483538781618e-33:65.00:42.02	C->T:CGT->TGT:R->C:0.818965517241379:0:116:125.7:21:95:3:1000:8.00680606065451e-45:65.00:42.02	1	175672,	176028,	ribosomal protein S14
NC_012119.1	+	rps14	175753	82	28	1	1	C->T:CAC->TAC:H->Y:0.137254901960784:0:51:49.6:44:7:66:24.7319185110723:0.00626931249826014:40.00:42.02				1	175672,	176028,	ribosomal protein S14
NC_012119.1	+	rps14	175919	248	83	4	2	C->T:TCC->TTC:S->F:0.979166666666667:0:48:47.5:1:47:50:107.300464037592:7.61452831717446e-27:55.00:42.02	C->T:TCC->TTC:S->F:0.958904109589041:0:73:72.5:3:70:232:178.807413100602:1.19551759882503e-38:55.00:42.02	C->T:TCC->TTC:S->F:0.81981981981982:0:111:109.4:20:91:50:1000:5.47855048847013e-43:55.00:42.02	C->T:TCC->TTC:S->F:0.701923076923077:0:104:104:31:73:50:237.331495251905:1.39760856103849e-31:55.00:42.02	1	175672,	176028,	ribosomal protein S14
NC_012119.1	+	rps14	175996	325	109	4	1	C->T:CCT->TCT:P->S:0.951219512195122:0:41:40.4:2:39:77:102.218178559954:2.12578337517733e-21:55.00:42.02	C->T:CCT->TCT:P->S:0.924242424242424:0:66:71.5:5:61:77:170.042337698513:3.44999086283631e-32:55.00:42.02	C->T:CCT->TCT:P->S:0.815126050420168:0.003125:119:125.6:22:97:77:155.787663004942:1.327441977346e-45:55.00:42.02	C->T:CCT->TCT:P->S:0.689075630252101:0:119:120.2:37:82:77:1000:4.26676338286227e-35:55.00:42.02	1	175672,	176028,	ribosomal protein S14
NC_012119.1	+	cob2	177453	47	16	4	2	C->T:TCC->TTC:S->F:0.888888888888889:0:36:36.7:4:32:146:93.6474433866635:2.06525220602394e-16:45.00:42.13	C->T:TCC->TTC:S->F:0.867924528301887:0:53:54.4:7:46:146:137.403879053252:6.15712040033598e-23:45.00:42.13	C->T:TCC->TTC:S->F:0.772151898734177:0:79:80.5:18:61:146:193.254769460373:7.25270421254643e-28:45.00:42.13	C->T:TCC->TTC:S->F:0.645833333333333:0:96:100.7:34:62:146:204.725414339331:6.11891996113337e-26:45.00:42.13	1	177407,	178588,	apocytochrome b
NC_012119.1	+	cob2	177454	48	16	4	3	C->T:TCC->TCT:S->S:0.888888888888889:0:36:36.7:4:32:1:93.6474433866635:2.06525220602394e-16:45.00:42.13	C->T:TCC->TCT:S->S:0.905660377358491:0:53:54.4:5:48:1:137.659006299066:7.30505810209373e-25:45.00:42.13	C->T:TCC->TCT:S->S:0.777777777777778:0:81:80.5:18:63:1:199.090568153354:6.87192236709708e-29:45.00:42.13	C->T:TCC->TCT:S->S:0.666666666666667:0:96:100.7:32:64:1:210.197749358746:4.09387489349495e-27:45.00:42.13	1	177407,	178588,	apocytochrome b
NC_012119.1	+	cob2	177520	114	38	4	3	C->T:TTC->TTT:F->F:0.152173913043478:0:46:44.5:39:7:66:24.703805499039:0.00610973683426223:60.00:42.13	C->T:TTC->TTT:F->F:0.407894736842105:0:76:78.7:45:31:66:106.704272456477:9.72923574243733e-12:60.00:42.13	C->T:TTC->TTT:F->F:0.303030303030303:0:132:130.9:92:40:66:139.308229999463:2.76706007654569e-14:60.00:42.13	C->T:TTC->TTT:F->F:0.31:0.00199404761904762:100:100.7:69:31:66:67.6529217123847:2.95216816359147e-11:60.00:42.13	1	177407,	178588,	apocytochrome b
NC_012119.1	+	cob2	177584	178	60	4	1	C->T:CAC->TAC:H->Y:0.934782608695652:0:46:45.1:3:43:64:117.460847754611:4.48495717881564e-23:50.00:42.13	C->T:CAC->TAC:H->Y:0.879310344827586:0:58:63.5:7:51:64:150.737166715515:1.13363575243832e-25:50.00:42.13	C->T:CAC->TAC:H->Y:0.921052631578947:0:114:117.9:9:105:64:1000:5.77967921545095e-55:50.00:42.13	C->T:CAC->TAC:H->Y:0.785714285714286:0.0018348623853211:98:108:21:77:64:145.156615795509:2.0247107939392e-35:50.00:42.13	1	177407,	178588,	apocytochrome b
NC_012119.1	+	cob2	177692	286	96	4	1	C->T:CTC->TTC:L->F:1:0:43:44.2:0:43:108:1000:1.50657928786484e-25:35.00:42.13	C->T:CTC->TTC:L->F:0.936170212765957:0:47:49.4:3:44:108:119.836229943705:1.20563365021926e-23:35.00:42.13	C->T:CTC->TTC:L->F:0.835294117647059:0:85:83.4:14:71:108:217.420882389613:4.15543224760437e-34:35.00:42.13	C->T:CTC->TTC:L->F:0.827956989247312:0:93:92.7:16:77:108:236.914939077402:1.04106621094083e-36:35.00:42.13	1	177407,	178588,	apocytochrome b
NC_012119.1	+	cob2	177704	298	100	4	1	C->T:CAC->TAC:H->Y:0.952380952380952:0.00232558139534884:42:43.4:2:40:12:49.8075501711486:5.63460653661444e-22:35.00:42.13	C->T:CAC->TAC:H->Y:0.941176470588235:0.00208333333333333:51:51.6:3:48:12:65.9494015756193:6.20706966272582e-26:35.00:42.13	C->T:CAC->TAC:H->Y:0.720930232558139:0:86:84.4:24:62:12:200.332342339127:2.90540561648738e-27:35.00:42.13	C->T:CAC->TAC:H->Y:0.813186813186813:0.00112359550561798:91:93.7:17:74:12:151.961245812397:7.60826693392414e-35:35.00:42.13	1	177407,	178588,	apocytochrome b
NC_012119.1	+	cob2	177731	325	109	4	1	C->T:CAT->TAT:H->Y:0.96078431372549:0:51:52.3:2:49:27:124.266537661108:3.44837203484771e-27:40.00:42.13	C->T:CAT->TAT:H->Y:0.943396226415094:0.00181818181818182:53:55:3:50:27:70.9213109211449:4.41927289902832e-27:40.00:42.13	C->T:CAT->TAT:H->Y:0.793103448275862:0:87:88:18:69:27:216.471314735324:5.54067582752565e-32:40.00:42.13	C->T:CAT->TAT:H->Y:0.840909090909091:0:88:93.5:14:74:27:225.745400033147:1.03363570329528e-35:40.00:42.13	1	177407,	178588,	apocytochrome b
NC_012119.1	+	cob2	177764	358	120	4	1	C->T:CGG->TGG:R->W:1:0:48:48.6:0:48:33:1000:1.55398537085195e-28:50.00:42.13	C->T:CGG->TGG:R->W:0.9375:0:64:64.2:4:60:33:162.9364948365:3.40019220196963e-32:50.00:42.13	C->T:CGG->TGG:R->W:0.796116504854369:0:103:103:21:82:33:1000:5.21315940208654e-38:50.00:42.13	C->T:CGG->TGG:R->W:0.95:0:100:99.9:5:95:33:1000:1.06639679697383e-51:50.00:42.13	1	177407,	178588,	apocytochrome b
NC_012119.1	+	cob2	177787	381	127	1	3		C->T:TTC->TTT:F->F:0.171428571428571:0:70:70.6:58:12:23:42.2856157823565:0.000145976703881325:25.00:42.13			1	177407,	178588,	apocytochrome b
NC_012119.1	+	cob2	177813	407	136	4	2	C->T:ACA->ATA:T->I:1:0:64:66.5:0:64:49:1000:4.17516555679402e-38:40.00:42.13	C->T:ACA->ATA:T->I:0.959459459459459:0:74:77.2:3:71:26:180.983955884022:3.13111752073219e-39:40.00:42.13	C->T:ACA->ATA:T->I:0.794392523364486:0:107:110.8:22:85:49:1000:2.51572757285294e-39:40.00:42.13	C->T:ACA->ATA:T->I:0.915384615384615:0.000757575757575758:130:133.9:11:119:49:1000:8.02870603519125e-62:40.00:42.13	1	177407,	178588,	apocytochrome b
NC_012119.1	+	cob2	177825	419	140	4	2	C->T:CCA->CTA:P->L:0.985507246376812:0:69:68.8:1:68:12:145.119456170749:2.96309024406084e-39:55.00:42.13	C->T:CCA->CTA:P->L:0.971830985915493:0:71:73.7:2:69:12:165.933873796328:7.05236341725075e-39:55.00:42.13	C->T:CCA->CTA:P->L:0.858407079646018:0:113:111.1:16:97:12:1000:1.86384018471841e-47:55.00:42.13	C->T:CCA->CTA:P->L:0.914728682170543:0:129:129.9:11:118:12:1000:2.94955299732578e-61:55.00:42.13	1	177407,	178588,	apocytochrome b
NC_012119.1	+	cob2	177974	568	190	4	1	C->T:CAT->TAT:H->Y:1:0:65:66.1:0:65:149:1000:1.05188279531633e-38:40.00:42.13	C->T:CAT->TAT:H->Y:0.924242424242424:0:66:71.7:5:61:149:170.042337698513:3.44999086283631e-32:40.00:42.13	C->T:CAT->TAT:H->Y:0.918367346938776:0:98:94.8:8:90:149:1000:5.27551319638909e-47:40.00:42.13	C->T:CAT->TAT:H->Y:0.872549019607843:0:102:101.1:13:89:149:1000:3.40582550257632e-44:40.00:42.13	1	177407,	178588,	apocytochrome b
NC_012119.1	+	cob2	177986	580	194	4	1	C->T:CTT->TTT:L->F:0.981481481481482:0.00350877192982456:54:59.9:1:53:12:36.5590410699722:2.21258656493411e-30:35.00:42.13	C->T:CTT->TTT:L->F:0.907692307692308:0.00597014925373134:65:66.7:6:59:12:63.9729404053333:1.50649601010523e-30:35.00:42.13	C->T:CTT->TTT:L->F:0.873684210526316:0.006:95:100.9:12:83:12:99.0832854774736:5.46483836273268e-41:35.00:42.13	C->T:CTT->TTT:L->F:0.845238095238095:0.00227272727272727:84:94.6:13:71:12:119.629767626268:2.02674761860058e-34:35.00:42.13	1	177407,	178588,	apocytochrome b
NC_012119.1	+	cob2	178121	715	239	4	1	C->T:CGG->TGG:R->W:1:0.003125:29:31.1:0:29:135:1000:3.32587599878845e-17:55.00:42.13	C->T:CGG->TGG:R->W:0.923076923076923:0:39:41.5:3:36:135:100.556339554893:4.21794971093311e-19:55.00:42.13	C->T:CGG->TGG:R->W:0.777777777777778:0:45:53.6:10:35:135:110.605871196308:2.81704477172698e-16:55.00:42.13	C->T:CGG->TGG:R->W:0.91304347826087:0:23:31.9:2:21:135:59.6040365351065:3.64368159428782e-11:55.00:42.13	1	177407,	178588,	apocytochrome b
NC_012119.1	+	cob2	178131	725	242	4	2	C->T:TCT->TTT:S->F:1:0:30:28.7:0:30:10:1000:8.45561694607245e-18:45.00:42.13	C->T:TCT->TTT:S->F:0.925:0:40:39.5:3:37:10:103.002580830527:1.14792302259574e-19:45.00:42.13	C->T:TCT->TTT:S->F:0.902439024390244:0.0025:41:43.3:4:37:10:54.8408895806368:3.50754256904253e-19:45.00:42.13	C->T:TCT->TTT:S->F:0.958333333333333:0:24:23.5:1:23:10:58.8749736305412:7.75251403039964e-13:45.00:42.13	1	177407,	178588,	apocytochrome b
NC_012119.1	+	cob2	178143	737	246	4	2	C->T:TCT->TTT:S->F:1:0.008:28:28.4:0:28:12:1000:1.30741332366167e-16:35.00:42.13	C->T:TCT->TTT:S->F:0.926829268292683:0:41:40.6:3:38:12:105.437963612856:3.11781561692675e-20:35.00:42.13	C->T:TCT->TTT:S->F:0.880952380952381:0.00476190476190476:42:43.6:5:37:12:47.1127489336703:9.13651449912038e-19:35.00:42.13	C->T:TCT->TTT:S->F:0.961538461538462:0:26:26.8:1:25:12:63.2107363843785:5.44444262639111e-14:35.00:42.13	1	177407,	178588,	apocytochrome b
NC_012119.1	+	cob2	178214	808	270	4	1	C->T:CCC->TCC:P->S:0.868421052631579:0:38:38.8:5:33:71:98.529300651429:1.39656314928993e-16:70.00:42.13	C->T:CCC->TCC:P->S:0.888888888888889:0:36:36.8:4:32:71:93.6474433866635:2.06525220602394e-16:70.00:42.13	C->T:CCC->TCC:P->S:0.880597014925373:0.00149253731343284:67:67.2:8:59:71:104.903620186318:1.1260180972703e-29:70.00:42.13	C->T:CCC->TCC:P->S:0.921052631578947:0.0025:38:41.1:3:35:71:49.1741919913107:1.54658156067548e-18:70.00:42.13	1	177407,	178588,	apocytochrome b
NC_012119.1	+	cob2	178259	853	285	4	1	C->T:CAT->TAT:H->Y:0.944444444444444:0:36:38.3:2:34:45:90.8102766795206:1.58865554309537e-18:50.00:42.13	C->T:CAT->TAT:H->Y:0.957446808510638:0:47:51:2:45:45:115.559897336468:7.23380190131566e-25:50.00:42.13	C->T:CAT->TAT:H->Y:0.91025641025641:0.00121951219512195:78:82.5:7:71:45:125.218761284862:8.47228606757575e-37:50.00:42.13	C->T:CAT->TAT:H->Y:0.909090909090909:0:44:45.4:4:40:45:114.178895579517:7.41299350841384e-21:50.00:42.13	1	177407,	178588,	apocytochrome b
NC_012119.1	+	cob2	178314	908	303	4	2	C->T:CCA->CTA:P->L:0.964285714285714:0.00357142857142857:28:29.8:1:27:55:25.5543957967264:3.79149863861883e-15:30.00:42.13	C->T:CCA->CTA:P->L:0.932203389830508:0.00169491525423729:59:59.5:4:55:55:83.4410783092014:2.44558994917039e-29:30.00:42.13	C->T:CCA->CTA:P->L:0.850574712643678:0.00736842105263158:87:93.6:13:74:55:86.0309433663645:9.83268286963035e-36:30.00:42.13	C->T:CCA->CTA:P->L:0.840909090909091:0:44:49.3:7:37:55:112.872700016574:4.41073113750621e-18:30.00:42.13	1	177407,	178588,	apocytochrome b
NC_012119.1	+	cob2	178388	982	328	4	1	C->T:CAC->TAC:H->Y:0.96969696969697:0.00606060606060606:33:32.9:1:32:74:20.8511662950409:4.70951409945409e-18:50.00:42.13	C->T:CAC->TAC:H->Y:0.913793103448276:0.0015625:58:61.1:5:53:74:86.9923708251122:1.14453609621172e-27:50.00:42.13	C->T:CAC->TAC:H->Y:0.858695652173913:0:92:96.3:13:79:74:237.8148729251:9.69347414429794e-39:50.00:42.13	C->T:CAC->TAC:H->Y:0.887096774193548:0:62:60.8:7:55:74:161.268097753331:7.09425815853855e-28:50.00:42.13	1	177407,	178588,	apocytochrome b
NC_012119.1	+	cob2	178421	1015	339	4	1	C->T:CGC->TGC:R->C:0.981481481481482:0:54:50:1:53:33:118.450780401179:2.21258656493411e-30:50.00:42.13	C->T:CGC->TGC:R->C:0.938461538461538:0:65:65.5:4:61:33:165.294704981011:9.09353728433763e-33:50.00:42.13	C->T:CGC->TGC:R->C:0.89622641509434:0:106:109:11:95:33:1000:2.4083406264561e-48:50.00:42.13	C->T:CGC->TGC:R->C:0.930555555555556:0:72:72.3:5:67:33:184.598117727241:1.33479539908823e-35:50.00:42.13	1	177407,	178588,	apocytochrome b
NC_012119.1	+	cob2	178487	1081	361	4	1	C->T:CCT->TCT:P->S:0.957746478873239:0:71:72.2:3:68:66:174.436396620901:1.73958297625524e-37:40.00:42.13	C->T:CCT->TCT:P->S:0.87719298245614:0:57:57.5:7:50:66:148.086025528819:4.01132650862779e-25:40.00:42.13	C->T:CCT->TCT:P->S:0.867924528301887:0.000900900900900901:106:106.7:14:92:66:186.982344169125:1.85812742179658e-45:40.00:42.13	C->T:CCT->TCT:P->S:0.903614457831325:0:83:83.8:8:75:66:215.673334706076:1.46940234660959e-38:40.00:42.13	1	177407,	178588,	apocytochrome b
NC_012119.1	+	cob2	178490	1084	362	4	1	C->T:CCT->TCT:P->S:0.957746478873239:0:71:71.1:3:68:3:174.436396620901:1.73958297625524e-37:30.00:42.13	C->T:CCT->TCT:P->S:0.928571428571429:0:56:56.9:4:52:3:143.817003728498:1.2484573183141e-27:30.00:42.13	C->T:CCT->TCT:P->S:0.864077669902913:0.00375804375804376:103:106.1:14:89:3:126.580242834266:8.05293793048274e-44:30.00:42.13	C->T:CCT->TCT:P->S:0.903614457831325:0.0024390243902439:83:83.3:8:75:3:111.640260896796:1.46940234660959e-38:30.00:42.13	1	177407,	178588,	apocytochrome b
NC_012119.1	+	cob2	178504	1098	366	1	3	C->T:TTC->TTT:F->F:0.180722891566265:0:83:80.6:68:15:14:52.8177114375504:1.52439151749056e-05:30.00:42.13				1	177407,	178588,	apocytochrome b
NC_012119.1	+	cob2	178530	1124	375	4	2	C->T:CCG->CTG:P->L:0.988095238095238:0:84:84.5:1:83:26:1000:3.69607266833088e-48:65.00:42.13	C->T:CCG->CTG:P->L:0.983050847457627:0:59:63:1:58:40:127.519774744733:2.46338792694253e-33:65.00:42.13	C->T:CCG->CTG:P->L:0.933884297520661:0.000775193798449612:121:125.7:8:113:40:1000:4.20927581193232e-60:65.00:42.13	C->T:CCG->CTG:P->L:0.96078431372549:0.00192307692307692:102:103.8:4:98:40:122.704573215092:3.46292124596326e-54:65.00:42.13	1	177407,	178588,	apocytochrome b
NC_012119.1	+	cob2	178566	1160	387	4	2	C->T:ACG->ATG:T->M:0.297297297297297:0.0024390243902439:74:82.5:52:22:36:46.1974935497615:3.80568280459932e-08:40.00:42.13	C->T:ACG->ATG:T->M:0.392857142857143:0:56:59:34:22:36:75.8657665170925:1.81209631753765e-08:40.00:42.13	C->T:ACG->ATG:T->M:0.25:0.000735294117647059:128:132.7:96:32:36:84.311754139206:2.53724306286805e-11:40.00:42.13	C->T:ACG->ATG:T->M:0.36734693877551:0.000917431192660551:98:107:62:36:36:89.8862984062874:2.78006004019589e-13:40.00:42.13	1	177407,	178588,	apocytochrome b
NC_012119.1	+	cox1	178778	2	1	4	2	C->T:ACG->ATG:T->M:0.878787878787879:0:33:32.5:4:29:115:85.7571934243317:9.14823113818985e-15:55.00:43.94	C->T:ACG->ATG:T->M:0.857142857142857:0:42:45.7:6:36:115:108.50614290912:7.30921159929634e-18:55.00:43.94	C->T:ACG->ATG:T->M:0.857142857142857:0:49:47.9:7:42:115:126.59050006064:9.10279180178052e-21:55.00:43.94	C->T:ACG->ATG:T->M:0.736842105263158:0:57:60.8:15:42:115:134.952986467139:7.46101515880311e-19:55.00:43.94	1	178777,	180360,	cytochrome c oxidase subunit 1
NC_012119.1	+	cox1	178787	11	4	4	2	C->T:CCG->CTG:P->L:0.972972972972973:0:37:34.9:1:36:9:85.976579641141:2.17624046999365e-20:60.00:43.94	C->T:CCG->CTG:P->L:0.904761904761905:0:42:44.5:4:38:9:109.110223165542:9.71969627565996e-20:60.00:43.94	C->T:CCG->CTG:P->L:0.918367346938776:0:49:49.1:4:45:9:126.681505380152:1.14934239921468e-23:60.00:43.94	C->T:CCG->CTG:P->L:0.844827586206897:0:58:59.9:9:49:9:149.067632805409:6.96241291289178e-24:60.00:43.94	1	178777,	180360,	cytochrome c oxidase subunit 1
NC_012119.1	+	cox1	178791	15	5	4	3	C->T:GTC->GTT:V->V:0.942857142857143:0:35:35.7:2:33:4:88.4937551592193:5.93655492419851e-18:55.00:43.94	C->T:GTC->GTT:V->V:0.880952380952381:0:42:43.8:5:37:4:109.1804871435:9.13651449912038e-19:55.00:43.94	C->T:GTC->GTT:V->V:0.916666666666667:0:48:49.1:4:44:4:124.199473916193:4.20702689523865e-23:55.00:43.94	C->T:GTC->GTT:V->V:0.810344827586207:0:58:59.8:11:47:4:146.122429860345:2.96978558066264e-22:55.00:43.94	1	178777,	180360,	cytochrome c oxidase subunit 1
NC_012119.1	+	cox1	179018	242	81	4	2	C->T:TCT->TTT:S->F:0.972972972972973:0.00232558139534884:37:42.6:1:36:227:36.7824117737811:2.17624046999365e-20:45.00:43.94	C->T:TCT->TTT:S->F:0.94:0:50:52.2:3:47:227:126.907692814042:2.32190383679743e-25:45.00:43.94	C->T:TCT->TTT:S->F:0.925925925925926:0:108:114.6:8:100:227:1000:1.11247225893887e-52:45.00:43.94	C->T:TCT->TTT:S->F:0.911392405063291:0:79:76:7:72:227:204.85050897052:2.3204350376163e-37:45.00:43.94	1	178777,	180360,	cytochrome c oxidase subunit 1
NC_012119.1	+	cox1	179030	254	85	4	2	C->T:TCT->TTT:S->F:0.945945945945946:0:37:36.7:2:35:12:93.1147329123281:4.2436689164876e-19:40.00:43.94	C->T:TCT->TTT:S->F:0.980392156862745:0:51:53.7:1:50:12:112.913964450625:1.30127246598022e-28:40.00:43.94	C->T:TCT->TTT:S->F:0.921739130434783:0:115:113.4:9:106:12:1000:1.56480397972924e-55:40.00:43.94	C->T:TCT->TTT:S->F:0.939024390243902:0:82:84.7:5:77:12:208.383021618188:2.5400213424536e-41:40.00:43.94	1	178777,	180360,	cytochrome c oxidase subunit 1
NC_012119.1	+	cox1	179128	352	118	4	1	C->T:CCA->TCA:P->S:0.975609756097561:0:41:41.2:1:40:98:93.8759053061107:9.88736453570818e-23:45.00:43.94	C->T:CCA->TCA:P->S:0.931034482758621:0:58:57.6:4:54:98:148.640829596851:9.0836198112039e-29:45.00:43.94	C->T:CCA->TCA:P->S:0.858695652173913:0:92:98.5:13:79:98:237.8148729251:9.69347414429794e-39:45.00:43.94	C->T:CCA->TCA:P->S:0.905882352941176:0:85:87.6:8:77:98:220.762387661559:1.11364901654604e-39:45.00:43.94	1	178777,	180360,	cytochrome c oxidase subunit 1
NC_012119.1	+	cox1	179219	443	148	4	2	C->T:TCA->TTA:S->L:0.975:0.0025:40:40.3:1:39:91:37.3990271043133:3.81369774948749e-22:35.00:43.94	C->T:TCA->TTA:S->L:0.933333333333333:0:45:47.5:3:42:91:115.076023637354:1.6658412378458e-22:35.00:43.94	C->T:TCA->TTA:S->L:0.905882352941176:0:85:88.6:8:77:91:220.762387661559:1.11364901654604e-39:35.00:43.94	C->T:TCA->TTA:S->L:0.904109589041096:0.00131578947368421:73:74.5:7:66:91:115.807287937477:5.40230492557096e-34:35.00:43.94	1	178777,	180360,	cytochrome c oxidase subunit 1
NC_012119.1	+	cox1	179228	452	151	4	2	C->T:TCT->TTT:S->F:0.952380952380952:0:42:41.7:2:40:9:104.466876484415:5.63460653661444e-22:35.00:43.94	C->T:TCT->TTT:S->F:0.96:0:50:50.1:2:48:9:122.103086429638:1.31428519064e-26:35.00:43.94	C->T:TCT->TTT:S->F:0.921348314606742:0:89:87.9:7:82:9:1000:5.20939759948505e-43:35.00:43.94	C->T:TCT->TTT:S->F:0.91025641025641:0:78:77.1:7:71:9:202.334572132593:8.47228606757575e-37:35.00:43.94	1	178777,	180360,	cytochrome c oxidase subunit 1
NC_012119.1	+	cox1	179291	515	172	4	2	C->T:TCC->TTC:S->F:1:0:45:45.7:0:45:63:1000:9.6313670088219e-27:45.00:43.94	C->T:TCC->TTC:S->F:0.981818181818182:0:55:56.9:1:54:63:120.280095509436:5.68370860717004e-31:45.00:43.94	C->T:TCC->TTC:S->F:0.922222222222222:0:90:94.5:7:83:63:1000:1.4114848244415e-43:45.00:43.94	C->T:TCC->TTC:S->F:0.948453608247423:0:97:95.2:5:92:63:1000:5.79832921383703e-50:45.00:43.94	1	178777,	180360,	cytochrome c oxidase subunit 1
NC_012119.1	+	cox1	179327	551	184	4	2	C->T:TCA->TTA:S->L:0.9375:0:48:52.6:3:45:36:122.202371127375:3.23617453479899e-24:40.00:43.94	C->T:TCA->TTA:S->L:0.949152542372881:0:59:59.5:3:56:36:147.670015636433:1.55275552328281e-30:40.00:43.94	C->T:TCA->TTA:S->L:0.897959183673469:0:98:100.9:10:88:36:1000:6.77375894416311e-45:40.00:43.94	C->T:TCA->TTA:S->L:0.919191919191919:0:99:101.8:8:91:36:1000:1.43269013201424e-47:40.00:43.94	1	178777,	180360,	cytochrome c oxidase subunit 1
NC_012119.1	+	cox1	179351	575	192	4	2	C->T:CCA->CTA:P->L:0.952380952380952:0:42:42.7:2:40:24:104.466876484415:5.63460653661444e-22:60.00:43.94	C->T:CCA->CTA:P->L:1:0:55:54:0:55:24:1000:1.01494796556611e-32:60.00:43.94	C->T:CCA->CTA:P->L:0.878048780487805:0:82:84:10:72:24:213.067698420733:4.95678391589661e-36:60.00:43.94	C->T:CCA->CTA:P->L:0.905882352941176:0:85:86.3:8:77:24:220.762387661559:1.11364901654604e-39:60.00:43.94	1	178777,	180360,	cytochrome c oxidase subunit 1
NC_012119.1	+	cox1	179366	590	197	4	2	C->T:CCA->CTA:P->L:0.975609756097561:0:41:45.2:1:40:15:93.8759053061107:9.88736453570818e-23:35.00:43.94	C->T:CCA->CTA:P->L:0.980392156862745:0:51:56.2:1:50:15:112.913964450625:1.30127246598022e-28:35.00:43.94	C->T:CCA->CTA:P->L:0.877777777777778:0:90:92.9:11:79:15:233.843993567065:1.74635959904028e-39:35.00:43.94	C->T:CCA->CTA:P->L:0.886075949367089:0.00113636363636364:79:87:9:70:15:131.590849257961:2.46739592333202e-35:35.00:43.94	1	178777,	180360,	cytochrome c oxidase subunit 1
NC_012119.1	+	cox1	179444	668	223	4	2	C->T:TCT->TTT:S->F:0.853658536585366:0:41:43:6:35:78:105.780323729939:2.52776901142329e-17:50.00:43.94	C->T:TCT->TTT:S->F:0.982758620689655:0:58:60.4:1:57:78:125.721219804969:9.60721291507653e-33:50.00:43.94	C->T:TCT->TTT:S->F:0.899082568807339:0:109:109.3:11:98:78:1000:5.10458385371404e-50:50.00:43.94	C->T:TCT->TTT:S->F:0.953271028037383:0:107:102:5:102:78:1000:9.35314783057405e-56:50.00:43.94	1	178777,	180360,	cytochrome c oxidase subunit 1
NC_012119.1	+	cox1	179491	715	239	4	1	C->T:CGG->TGG:R->W:1:0:42:41.6:0:42:47:1000:5.95624369620983e-25:50.00:43.94	C->T:CGG->TGG:R->W:1:0:56:57.3:0:56:47:1000:2.56022910232874e-33:50.00:43.94	C->T:CGG->TGG:R->W:0.932692307692308:0:104:108.8:7:97:47:1000:1.49413148463334e-51:50.00:43.94	C->T:CGG->TGG:R->W:0.965217391304348:0.000847457627118644:115:117.8:4:111:47:1000:8.75706331018947e-62:50.00:43.94	1	178777,	180360,	cytochrome c oxidase subunit 1
NC_012119.1	+	cox1	179522	746	249	4	2	C->T:CCC->CTC:P->L:1:0:38:38.7:0:38:31:1000:1.45082697999577e-22:35.00:43.94	C->T:CCC->CTC:P->L:1:0:46:49.7:0:46:31:1000:2.43430155168022e-27:35.00:43.94	C->T:CCC->CTC:P->L:0.964912280701754:0:114:118.4:4:110:31:1000:3.3703655429135e-61:35.00:43.94	C->T:CCC->CTC:P->L:0.958677685950413:0.000833333333333333:121:125.6:5:116:31:1000:6.74439907606682e-64:35.00:43.94	1	178777,	180360,	cytochrome c oxidase subunit 1
NC_012119.1	+	cox1	179537	761	254	4	2	C->T:TCC->TTC:S->F:1:0:42:43.7:0:42:15:1000:5.95624369620983e-25:50.00:43.94	C->T:TCC->TTC:S->F:1:0:45:50.7:0:45:15:1000:9.6313670088219e-27:50.00:43.94	C->T:TCC->TTC:S->F:0.935779816513762:0:109:114.8:7:102:15:1000:2.05064010864324e-54:50.00:43.94	C->T:TCC->TTC:S->F:0.927927927927928:0:111:120.8:8:103:15:1000:2.17529374538436e-54:50.00:43.94	1	178777,	180360,	cytochrome c oxidase subunit 1
NC_012119.1	+	cox1	179621	845	282	4	2	C->T:ACA->ATA:T->I:0.957446808510638:0:47:48.4:2:45:84:115.559897336468:7.23380190131566e-25:40.00:43.94	C->T:ACA->ATA:T->I:0.981818181818182:0.00338983050847458:55:59.9:1:54:84:37.6519156262034:5.68370860717004e-31:40.00:43.94	C->T:ACA->ATA:T->I:0.91869918699187:0:123:131.4:10:113:84:1000:5.871820152513e-59:40.00:43.94	C->T:ACA->ATA:T->I:0.917355371900826:0.00078740157480315:121:122.8:10:111:83:1000:7.96488523080055e-58:40.00:43.94	1	178777,	180360,	cytochrome c oxidase subunit 1
NC_012119.1	+	cox1	179636	860	287	4	2	C->T:TCT->TTT:S->F:1:0:49:49:0:49:15:1000:3.92501459648159e-29:40.00:43.94	C->T:TCT->TTT:S->F:1:0.00161290322580645:61:60.9:0:61:15:1000:2.60897742106204e-36:40.00:43.94	C->T:TCT->TTT:S->F:0.928571428571429:0.000757575757575758:140:137.9:10:130:15:1000:1.2637126117324e-68:40.00:43.94	C->T:TCT->TTT:S->F:0.923076923076923:0:130:127.2:10:120:15:1000:6.26352953100058e-63:40.00:43.94	1	178777,	180360,	cytochrome c oxidase subunit 1
NC_012119.1	+	cox1	179813	1037	346	4	2	C->T:TCC->TTC:S->F:0.958333333333333:0:48:51.9:2:46:177:117.749947261082:1.9036320792936e-25:45.00:43.94	C->T:TCC->TTC:S->F:0.966292134831461:0:89:95.5:3:86:177:1000:5.48859456411161e-48:45.00:43.94	C->T:TCC->TTC:S->F:0.907563025210084:0:119:129:11:108:177:1000:1.27347515450068e-55:45.00:43.94	C->T:TCC->TTC:S->F:0.974025974025974:0.00128205128205128:77:87.6:2:75:177:94.8277333196673:2.10183046945345e-42:45.00:43.94	1	178777,	180360,	cytochrome c oxidase subunit 1
NC_012119.1	+	cox1	179826	1050	350	1	3				C->T:TTC->TTT:F->F:0.105882352941176:0:85:86.6:76:9:13:31.8718474612578:0.00156270752501603:40.00:43.94	1	178777,	180360,	cytochrome c oxidase subunit 1
NC_012119.1	+	cox1	179855	1079	360	4	2	C->T:ACG->ATG:T->M:0.954545454545455:0:44:47.5:2:42:42:108.933488907063:3.94308165341156e-23:40.00:43.94	C->T:ACG->ATG:T->M:0.963855421686747:0.00116279069767442:83:85.7:3:80:41:115.07897443624:1.76943318875224e-44:40.00:43.94	C->T:ACG->ATG:T->M:0.932773109243697:0.00078125:119:127.3:8:111:42:1000:5.87330614078142e-59:40.00:43.94	C->T:ACG->ATG:T->M:0.927835051546392:0:97:94.4:7:90:29:1000:1.47885006044342e-47:40.00:43.94	1	178777,	180360,	cytochrome c oxidase subunit 1
NC_012119.1	+	cox1	179900	1124	375	4	2	C->T:GCG->GTG:A->V:0.888888888888889:0:36:36.8:4:32:45:93.6474433866635:2.06525220602394e-16:40.00:43.94	C->T:GCG->GTG:A->V:0.981132075471698:0:53:56.4:1:52:45:116.613422342778:8.60897317992513e-30:40.00:43.94	C->T:GCG->GTG:A->V:0.92156862745098:0:102:105.6:8:94:45:1000:2.85601214191037e-49:40.00:43.94	C->T:GCG->GTG:A->V:0.891891891891892:0:74:77.8:8:66:45:192.50585923027:1.52559988586905e-33:40.00:43.94	1	178777,	180360,	cytochrome c oxidase subunit 1
NC_012119.1	+	cox1	179962	1186	396	4	1	C->T:CAC->TAC:H->Y:0.916666666666667:0:24:24.7:2:22:62:62.0997369580966:1.00782682395194e-11:45.00:43.94	C->T:CAC->TAC:H->Y:0.931034482758621:0:29:31.5:2:27:62:74.3204147984253:1.54653233943665e-14:45.00:43.94	C->T:CAC->TAC:H->Y:0.927710843373494:0:83:86.7:6:77:62:213.303332704347:1.0047195532373e-40:45.00:43.94	C->T:CAC->TAC:H->Y:0.769230769230769:0:78:81.9:18:60:62:190.328658157357:2.34778260076246e-27:45.00:43.94	1	178777,	180360,	cytochrome c oxidase subunit 1
NC_012119.1	+	cox1	180035	1259	420	4	2	C->T:TCT->TTT:S->F:0.722222222222222:0:18:21.3:5:13:73:41.9867721442879:3.70782350760104e-06:50.00:43.94	C->T:TCT->TTT:S->F:0.6875:0:16:15.9:5:11:73:35.9178175049805:3.38540407215747e-05:50.00:43.94	C->T:TCT->TTT:S->F:0.944444444444444:0:54:54.3:3:51:73:136.215415019281:1.1770960525449e-27:50.00:43.94	C->T:TCT->TTT:S->F:0.746268656716418:0.00465116279069767:67:64.9:17:50:73:76.7494086187983:1.70517763142281e-22:50.00:43.94	1	178777,	180360,	cytochrome c oxidase subunit 1
NC_012119.1	+	cox1	180050	1274	425	4	2	C->T:CCG->CTG:P->L:0.882352941176471:0:17:16.3:2:15:15:44.1999651260966:7.3277144418993e-08:50.00:43.94	C->T:CCG->CTG:P->L:0.722222222222222:0.00555555555555555:18:17:5:13:15:19.3171949231489:3.70782350760104e-06:50.00:43.94	C->T:CCG->CTG:P->L:0.929824561403509:0:57:56.6:4:53:15:146.232726458841:3.36972992996283e-28:50.00:43.94	C->T:CCG->CTG:P->L:0.736111111111111:0.00135135135135135:72:72.7:19:53:15:110.422759016681:1.22620326067539e-23:50.00:43.94	1	178777,	180360,	cytochrome c oxidase subunit 1
NC_012119.1	+	cox1	180055	1279	427	4	1	C->T:CTC->TTC:L->F:1:0:17:16.3:0:17:5:1000:4.28521312391771e-10:50.00:43.94	C->T:CTC->TTC:L->F:0.75:0.00555555555555555:20:18.2:5:15:5:21.7999851206074:3.85428639043766e-07:50.00:43.94	C->T:CTC->TTC:L->F:0.945454545454545:0:55:57.1:3:52:5:138.521851382257:3.13172344255061e-28:50.00:43.94	C->T:CTC->TTC:L->F:0.802816901408451:0.00135135135135135:71:72.6:14:57:5:113.490177737472:1.01962502158796e-26:50.00:43.94	1	178777,	180360,	cytochrome c oxidase subunit 1
NC_012119.1	+	cox1	180063	1287	429	4	3	C->T:CCC->CCT:P->P:0.526315789473684:0:19:17.4:9:10:8:33.8346801458217:0.000195412319995191:45.00:43.94	C->T:CCC->CCT:P->P:0.315789473684211:0:19:19.9:13:6:8:20.8691698867836:0.00982800982800982:45.00:43.94	C->T:CCC->CCT:P->P:0.254901960784314:0:51:56.2:38:13:8:45.4845348480152:5.09204999578596e-05:45.00:43.94	C->T:CCC->CCT:P->P:0.415384615384615:0:65:70.4:38:27:8:92.8482159998597:2.41478824455802e-10:45.00:43.94	1	178777,	180360,	cytochrome c oxidase subunit 1
NC_012119.1	+	cox1	180178	1402	468	4	1	C->T:CGT->TGT:R->C:0.857142857142857:0:28:28.2:4:24:115:72.33742860608:4.70145831188737e-12:45.00:43.94	C->T:CGT->TGT:R->C:0.783783783783784:0:37:35.3:8:29:115:91.3912131811815:1.23446206946163e-13:45.00:43.94	C->T:CGT->TGT:R->C:0.78125:0:64:64.2:14:50:115:157.757283991116:4.2742418861975e-23:45.00:43.94	C->T:CGT->TGT:R->C:0.875:0:48:49.9:6:42:115:124.651941214106:4.01350365805768e-21:45.00:43.94	1	178777,	180360,	cytochrome c oxidase subunit 1
NC_012119.1	+	cox1	180181	1405	469	4	1	C->T:CGT->TGT:R->C:0.857142857142857:0:28:28:4:24:3:72.33742860608:4.70145831188737e-12:50.00:43.94	C->T:CGT->TGT:R->C:0.783783783783784:0:37:36.4:8:29:3:91.3912131811815:1.23446206946163e-13:50.00:43.94	C->T:CGT->TGT:R->C:0.8125:0:64:64:12:52:3:161.472602591517:1.29522481399925e-24:50.00:43.94	C->T:CGT->TGT:R->C:0.854166666666667:0:48:49.8:7:41:3:123.865430547995:3.1534671599025e-20:50.00:43.94	1	178777,	180360,	cytochrome c oxidase subunit 1
NC_012119.1	+	cox1	180209	1433	478	4	2	C->T:TCA->TTA:S->L:0.774193548387097:0:31:33.4:7:24:28:75.9661307529181:2.71153570935941e-11:45.00:43.94	C->T:TCA->TTA:S->L:0.865384615384615:0.00196078431372549:52:52.1:7:45:28:76.5595488924672:2.15499214011766e-22:45.00:43.94	C->T:TCA->TTA:S->L:0.8125:0:96:94.5:18:78:28:242.208903887277:1.10980618584648e-36:45.00:43.94	C->T:TCA->TTA:S->L:0.935483870967742:0:62:65.1:4:58:28:158.199608439921:4.73907385480856e-31:45.00:43.94	1	178777,	180360,	cytochrome c oxidase subunit 1
NC_012119.1	+	cox1	180222	1446	482	4	3	C->T:AAC->AAT:N->N:0.888888888888889:0:27:31.7:3:24:13:70.2355825399977:2.08532425124036e-12:35.00:43.94	C->T:AAC->AAT:N->N:0.821428571428571:0:56:55.8:10:46:13:142.101904803851:5.4015854210764e-22:35.00:43.94	C->T:AAC->AAT:N->N:0.806122448979592:0:98:99.7:19:79:13:246.178522686904:6.0559644883531e-37:35.00:43.94	C->T:AAC->AAT:N->N:0.96969696969697:0:66:65.4:2:64:13:155.778166831299:6.03620131718394e-36:35.00:43.94	1	178777,	180360,	cytochrome c oxidase subunit 1
NC_012119.1	+	cox1	180265	1489	497	4	1	C->T:CCA->TCA:P->S:0.9375:0:48:54.7:3:45:43:122.202371127375:3.23617453479899e-24:45.00:43.94	C->T:CCA->TCA:P->S:0.770114942528736:0:87:90.7:20:67:43:212.452303277343:1.65374592725774e-30:45.00:43.94	C->T:CCA->TCA:P->S:0.849673202614379:0:153:161.9:23:130:43:1000:6.42169401685042e-63:45.00:43.94	C->T:CCA->TCA:P->S:0.953271028037383:0:107:115:5:102:43:1000:9.35314783057405e-56:45.00:43.94	1	178777,	180360,	cytochrome c oxidase subunit 1
NC_012119.1	-	rps7	192480	116	39	4	2	C->T:CCA->CTA:P->L:0.88:0.00384615384615385:25:26.3:3:22:193:30.1139655582173:2.59155469016212e-11:55.00:42.28	C->T:CCA->CTA:P->L:0.648648648648649:0:37:39.2:13:24:193:79.1930048559316:2.03226795205327e-10:55.00:42.28	C->T:CCA->CTA:P->L:0.516129032258065:0.000769230769230769:124:125.3:60:64:193:160.218892709121:7.76665933107615e-25:55.00:42.28	C->T:CCA->CTA:P->L:0.419889502762431:0:181:192:105:76:193:261.200001400416:5.62449844597194e-28:55.00:42.28	1	192595,	192149,	ribosomal protein S7
NC_012119.1	-	rps7	192287	309	103	2	3	C->T:TAC->TAT:Y->Y:0.785714285714286:0.00384615384615385:28:27.2:6:22:23:34.4072652918553:1.75834540864589e-10:35.00:42.28	C->T:TAC->TAT:Y->Y:0.592592592592593:0.00181818181818182:54:55.3:22:32:23:66.650555388746:2.92333296400038e-13:35.00:42.28	1	192595,	192149,	ribosomal protein S7
NC_012119.1	-	rps7	192264	332	111	4	2	C->T:TCA->TTA:S->L:0.966666666666667:0:30:32.8:1:29:14:71.6864057900299:2.62124125328247e-16:35.00:42.28	C->T:TCA->TTA:S->L:0.706896551724138:0:58:56.4:17:41:44:133.087952150826:4.83188985228427e-18:35.00:42.28	C->T:TCA->TTA:S->L:0.542857142857143:0:105:105.3:48:57:607:192.307538239844:1.65157780259746e-22:35.00:42.28	C->T:TCA->TTA:S->L:0.459627329192547:0:161:162.1:87:74:607:252.967412181393:8.55087930370204e-28:35.00:42.28	1	192595,	192149,	ribosomal protein S7
NC_012119.1	-	rps7	192250	346	116	1	1	C->T:CTG->TTG:L->L:0.257142857142857:0:35:34:26:9:30:31.482814848834:0.00108570858084161:45.00:42.28				1	192595,	192149,	ribosomal protein S7
NC_012119.1	-	rps7	192220	376	126	2	1	C->T:CGT->TGT:R->C:0.333333333333333:0:39:37.9:26:13:156:45.1335701189434:3.68371192321048e-05:40.00:42.28	C->T:CGT->TGT:R->C:0.208333333333333:0:48:47.8:38:10:563:35.1316836451314:0.000579854480535239:40.00:42.28			1	192595,	192149,	ribosomal protein S7
NC_012119.1	-	atp6	229478	266	89	4	2	C->T:ACC->ATC:T->I:0.911764705882353:0:34:43:3:31:194:88.1519697758913:2.73081526513132e-16:30.00:39.59	C->T:ACC->ATC:T->I:0.928571428571429:0.00833333333333333:42:49:3:39:194:32.9615939513366:8.45190980492166e-21:30.00:39.59	C->T:ACC->ATC:T->I:0.659340659340659:0.00102040816326531:91:97.4:31:60:194:136.928456879819:2.45342662575809e-25:30.00:39.59	C->T:ACC->ATC:T->I:0.710526315789474:0.00476190476190476:114:126.2:33:81:194:126.791608251723:6.8694360488362e-35:30.00:39.59	1	229743,	228577,	ATP synthase F0 subunit 6
NC_012119.1	-	atp6	229284	460	154	4	1	C->T:CCA->TCA:P->S:0.947368421052632:0:38:36.9:2:36:79:95.4074500270321:1.1316450443967e-19:30.00:39.59	C->T:CCA->TCA:P->S:0.96:0:50:50.1:2:48:79:122.103086429638:1.31428519064e-26:30.00:39.59	C->T:CCA->TCA:P->S:0.766666666666667:0.00105263157894737:90:93.2:21:69:79:148.590444691537:2.55188487151774e-31:30.00:39.59	C->T:CCA->TCA:P->S:0.647727272727273:0:88:90.9:31:57:79:188.126700288415:6.35391625203717e-24:30.00:39.59	1	229743,	228577,	ATP synthase F0 subunit 6
NC_012119.1	-	atp6	229205	539	180	4	2	C->T:CCA->CTA:P->L:0.6875:0:16:16:5:11:38:35.9178175049805:3.38540407215747e-05:45.00:39.59	C->T:CCA->CTA:P->L:0.645161290322581:0:31:30.4:11:20:38:66.0514384788604:9.19703611965472e-09:45.00:39.59	C->T:CCA->CTA:P->L:0.333333333333333:0:63:60.1:42:21:38:72.908074807524:6.43276029440546e-08:45.00:39.59	C->T:CCA->CTA:P->L:0.267605633802817:0:71:74:52:19:38:66.3991530832464:4.75162004880495e-07:45.00:39.59	1	229743,	228577,	ATP synthase F0 subunit 6
NC_012119.1	-	atp6	229167	577	193	4	1	C->T:CAT->TAT:H->Y:0.9:0:10:9.9:1:9:13:26.0000434316198:5.95379852345798e-05:30.00:39.59	C->T:CAT->TAT:H->Y:0.75:0:24:22.2:6:18:13:57.5508207978477:1.8412996073602e-08:30.00:39.59	C->T:CAT->TAT:H->Y:0.477272727272727:0:44:42.7:23:21:13:71.6051059466374:2.02185793675119e-08:30.00:39.59	C->T:CAT->TAT:H->Y:0.461538461538462:0:65:66.7:35:30:13:102.526574807676:1.15188229815443e-11:30.00:39.59	1	229743,	228577,	ATP synthase F0 subunit 6
NC_012119.1	-	atp6	229154	590	197	4	2	C->T:CCG->CTG:P->L:0.777777777777778:0:9:9:2:7:6:22.1211742392615:0.00113122171945701:55.00:39.59	C->T:CCG->CTG:P->L:0.647058823529412:0:17:16.9:6:11:6:36.3112001828101:4.3257940922012e-05:55.00:39.59	C->T:CCG->CTG:P->L:0.24390243902439:0.00263157894736842:41:40.3:31:10:6:20.855003273975:0.000524054486253204:55.00:39.59	C->T:CCG->CTG:P->L:0.328125:0:64:63:43:21:6:72.9483303817765:6.68012884628695e-08:55.00:39.59	1	229743,	228577,	ATP synthase F0 subunit 6
NC_012119.1	-	atp6	229148	596	199	4	2	C->T:CCG->CTG:P->L:0.888888888888889:0:9:9:1:8:81:23.4118608466659:0.000205676676264912:55.00:39.59	C->T:CCG->CTG:P->L:0.882352941176471:0:17:17:2:15:81:44.1999651260966:7.3277144418993e-08:55.00:39.59	C->T:CCG->CTG:P->L:0.384615384615385:0:39:44:24:15:56:51.7777611115945:5.75579988001639e-06:55.00:39.59	C->T:CCG->CTG:P->L:0.507936507936508:0:63:61.8:31:32:56:108.598678476198:1.10520938339419e-12:55.00:39.59	1	229743,	228577,	ATP synthase F0 subunit 6
NC_012119.1	-	atp6	229092	652	218	2	1			C->T:CGC->TGC:R->C:0.357142857142857:0.0048780487804878:42:44.9:27:15:7:26.6744555418081:6.66221199080311e-06:50.00:39.59	C->T:CGC->TGC:R->C:0.384615384615385:0:52:50.2:32:20:7:69.0370148154594:9.86426777438596e-08:50.00:39.59	1	229743,	228577,	ATP synthase F0 subunit 6
NC_012119.1	-	atp6	229085	659	220	2	2			C->T:TCG->TTG:S->L:0.234042553191489:0:47:45.7:36:11:18:38.5591817513968:0.000252267484089283:50.00:39.59	C->T:TCG->TTG:S->L:0.226415094339623:0:53:44:41:12:18:42.0927040137163:0.00012122165811659:50.00:39.59	1	229743,	228577,	ATP synthase F0 subunit 6
NC_012119.1	-	atp6	229067	677	226	4	2	C->T:TCG->TTG:S->L:1:0:9:9.6:0:9:8:1000:2.05676676264912e-05:25.00:39.59	C->T:TCG->TTG:S->L:0.727272727272727:0:11:11.6:3:8:8:25.7931445600352:0.000515995872033023:25.00:39.59	C->T:TCG->TTG:S->L:0.577777777777778:0:45:44.5:19:26:8:87.1501741237632:8.39843465000703e-11:25.00:39.59	C->T:TCG->TTG:S->L:0.69047619047619:0:42:40.8:13:29:8:94.6097152112328:8.64359954189266e-13:25.00:39.59	1	229743,	228577,	ATP synthase F0 subunit 6
NC_012119.1	-	atp6	229059	685	229	4	1	C->T:CGT->TGT:R->C:1:0:9:11:0:9:7:1000:2.05676676264912e-05:40.00:39.59	C->T:CGT->TGT:R->C:0.818181818181818:0:11:12.3:2:9:7:27.8560972788029:0.000110570544007076:40.00:39.59	C->T:CGT->TGT:R->C:0.463414634146341:0.0024390243902439:41:42.6:22:19:7:38.5814171375489:1.24128830042547e-07:40.00:39.59	C->T:CGT->TGT:R->C:0.51219512195122:0.00540540540540541:41:39.8:20:21:7:34.8757761010469:1.46819046286884e-08:40.00:39.59	1	229743,	228577,	ATP synthase F0 subunit 6
NC_012119.1	-	atp6	229052	692	231	4	2	C->T:CCC->CTC:P->L:1:0:11:11.4:0:11:132:1000:1.4175710770138e-06:50.00:39.59	C->T:CCC->CTC:P->L:0.916666666666667:0:12:13.6:1:11:132:31.0498684790483:4.80741495682943e-06:50.00:39.59	C->T:CCC->CTC:P->L:0.162790697674419:0.0024390243902439:43:44.5:36:7:132:15.0095306937555:0.00599719137989867:50.00:39.59	C->T:CCC->CTC:P->L:0.292682926829268:0.00540540540540541:41:40.3:29:12:132:21.1085037855951:9.5338550902872e-05:50.00:39.59	1	229743,	228577,	ATP synthase F0 subunit 6
NC_012119.1	-	atp6	228920	824	275	4	2	C->T:TCA->TTA:S->L:1:0:17:17.9:0:17:59:1000:4.28521312391771e-10:45.00:39.59	C->T:TCA->TTA:S->L:0.973684210526316:0:38:40.1:1:37:59:87.968266760181:5.65822522198353e-21:45.00:39.59	C->T:TCA->TTA:S->L:0.61038961038961:0:77:81.1:30:47:59:156.479853723727:2.17272406726471e-19:45.00:39.59	C->T:TCA->TTA:S->L:0.5:0:52:54.6:26:26:59:88.347569447588:2.19909628738433e-10:45.00:39.59	1	229743,	228577,	ATP synthase F0 subunit 6
NC_012119.1	-	atp6	228861	883	295	4	1	C->T:CCT->TCT:P->S:1:0:21:22.4:0:21:3:1000:1.85784555598074e-12:40.00:39.59	C->T:CCT->TCT:P->S:0.868421052631579:0:38:37.9:5:33:3:98.529300651429:1.39656314928993e-16:40.00:39.59	C->T:CCT->TCT:P->S:0.671641791044776:0:67:70.3:22:45:3:147.596263329768:2.68770041283168e-19:40.00:39.59	C->T:CCT->TCT:P->S:0.568627450980392:0:51:51.9:22:29:3:97.3784332365735:6.41611289256734e-12:40.00:39.59	1	229743,	228577,	ATP synthase F0 subunit 6
NC_012119.1	-	atp6	228858	886	296	4	1	C->T:CAT->TAT:H->Y:1:0:22:22.4:0:22:22:1000:4.75262816646242e-13:40.00:39.59	C->T:CAT->TAT:H->Y:0.868421052631579:0:38:37.8:5:33:22:98.529300651429:1.39656314928993e-16:40.00:39.59	C->T:CAT->TAT:H->Y:0.614285714285714:0:70:69.7:27:43:22:143.039773343866:7.8605808762314e-18:40.00:39.59	C->T:CAT->TAT:H->Y:0.30188679245283:0:53:52:37:16:22:55.7296772566418:4.02561511456034e-06:40.00:39.59	1	229743,	228577,	ATP synthase F0 subunit 6
NC_012119.1	-	atp6	228836	908	303	4	2	C->T:TCA->TTA:S->L:1:0:20:21.2:0:20:42:1000:7.2544445519248e-12:40.00:39.59	C->T:TCA->TTA:S->L:0.838709677419355:0:31:32.7:5:26:42:79.4360747836532:8.09989329965119e-13:40.00:39.59	C->T:TCA->TTA:S->L:0.672413793103448:0:58:65.9:19:39:42:127.88971042939:8.26790041390908e-17:40.00:39.59	C->T:TCA->TTA:S->L:0.44:0:50:54.7:28:22:42:75.4106174356646:1.21043379246874e-08:40.00:39.59	1	229743,	228577,	ATP synthase F0 subunit 6
NC_012119.1	-	atp6	228794	950	317	4	2	C->T:TCA->TTA:S->L:1:0:21:20.6:0:21:72:1000:1.85784555598074e-12:30.00:39.59	C->T:TCA->TTA:S->L:0.931034482758621:0:29:28.9:2:27:72:74.3204147984253:1.54653233943665e-14:30.00:39.59	C->T:TCA->TTA:S->L:0.864406779661017:0:59:58.1:8:51:72:152.802387998597:2.67785112034299e-25:30.00:39.59	C->T:TCA->TTA:S->L:0.612244897959184:0:49:50:19:30:72:99.8401437260678:1.31552677499291e-12:30.00:39.59	1	229743,	228577,	ATP synthase F0 subunit 6
NC_012119.1	-	atp6	228722	1022	341	4	2	C->T:CCT->CTT:P->L:1:0:8:6.1:0:8:21117:1000:7.77000777000777e-05:50.00:39.59	C->T:CCT->CTT:P->L:1:0.00833333333333333:12:11.8:0:12:36:1000:3.6980115052534e-07:50.00:39.59	C->T:CCT->CTT:P->L:0.892857142857143:0:28:27.9:3:25:36:72.8391005494278:5.87682288985916e-13:50.00:39.59	C->T:CCT->CTT:P->L:0.285714285714286:0:35:32.8:25:10:36:34.8866045417569:0.000462761034457078:50.00:39.59	1	229743,	228577,	ATP synthase F0 subunit 6
NC_012119.1	-	atp6	228686	1058	353	3	2		C->T:CCG->CTG:P->L:0.857142857142857:0:7:6.9:1:6:16296:18.08435715152:0.00233100233100233:50.00:39.59	C->T:CCG->CTG:P->L:0.631578947368421:0:19:19.3:7:12:1473:39.7608483635058:1.86106971423991e-05:50.00:39.59	C->T:CCG->CTG:P->L:0.32:0:25:28.9:17:8:1473:27.8134611551926:0.00201456139110766:50.00:39.59	1	229743,	228577,	ATP synthase F0 subunit 6
NC_012119.1	+	psbA	272505	420	140	4	3	C->T:CGC->CGT:R->R:0.992253360674413:0.00027149792039802:4389:4795:34:4355:771:1000:0:60.00:42.64	C->T:CGC->CGT:R->R:0.991086522206854:0.000302072767020995:6507:6952:58:6449:522:1000:0:60.00:42.64	C->T:CGC->CGT:R->R:0.984274080314518:0.000300518283482145:7122:7649.9:112:7010:522:1000:0:60.00:42.64	C->T:CGC->CGT:R->R:0.981623521891978:0.000357940308114947:6258:6718.5:115:6143:1373:1000:0:60.00:42.64	1	272086,	273933,	PSII 32 kDa protein
NC_012119.1	+	psbA	272548	463	155	4	1	A->G:ACT->GCT:T->A:0.99546485260771:0.000198913657329153:4851:5008.2:22:4829:43:1000:0:50.00:42.64	A->G:ACT->GCT:T->A:0.993392361569975:0.000194933278632013:7567:7699.2:50:7517:43:1000:0:50.00:42.64	A->G:ACT->GCT:T->A:0.987181217109702:0.000354820990447012:7411:7592.5:95:7316:43:1000:0:50.00:42.64	A->G:ACT->GCT:T->A:0.985576249824955:0.00020511755797825:7141:7291.6:103:7038:43:1000:0:50.00:42.64	1	272086,	273933,	PSII 32 kDa protein
NC_012119.1	+	psbA	273260	1175	392	1	2	C->T:ACG->ATG:T->M:0.259259259259259:0:27:25.2:20:7:712:24.481856883031:0.00501426985888693:40.00:42.64				1	272086,	273933,	PSII 32 kDa protein
NC_012119.1	+	nad4L	274033	2	1	4	2	C->T:ACG->ATG:T->M:0.933333333333333:0:15:19:1:14:773:38.3586745457846:1.03147600606302e-07:30.00:36.96	C->T:ACG->ATG:T->M:0.631578947368421:0:19:23:7:12:1485:39.7608483635058:1.86106971423991e-05:30.00:36.96	C->T:ACG->ATG:T->M:0.333333333333333:0.00526315789473684:30:35.6:20:10:1485:17.5506341734495:0.000398506565705069:30.00:36.96	C->T:ACG->ATG:T->M:0.351351351351351:0:37:40.5:24:13:1485:45.045394511726:3.40396767097748e-05:30.00:36.96	1	274032,	274334,	NADH dehydrogenase subunit 4L
NC_012119.1	+	nad4L	274072	41	14	2	2	C->T:TCT->TTT:S->F:1:0:12:11.5:0:12:39:1000:3.6980115052534e-07:30.00:36.96			C->T:TCT->TTT:S->F:0.28125:0:32:32.1:23:9:39:31.4114903735816:0.00101845332976787:30.00:36.96	1	274032,	274334,	NADH dehydrogenase subunit 4L
NC_012119.1	+	nad4L	274086	55	19	3	1	C->T:CGG->TGG:R->W:0.857142857142857:0:7:8.4:1:6:14:18.08435715152:0.00233100233100233:45.00:36.96		C->T:CGG->TGG:R->W:0.375:0:24:25.2:15:9:53:31.1017718905549:0.000779618879810766:45.00:36.96	C->T:CGG->TGG:R->W:0.357142857142857:0:28:31:18:10:14:34.627987034467:0.000368553684018768:45.00:36.96	1	274032,	274334,	NADH dehydrogenase subunit 4L
NC_012119.1	+	nad4L	274162	131	44	1	2				C->T:TCG->TTG:S->L:0.333333333333333:0:30:27.7:20:10:76:34.7181308607257:0.000398506565705069:35.00:36.96	1	274032,	274334,	NADH dehydrogenase subunit 4L
NC_012119.1	+	nad4L	274189	158	53	1	2				C->T:TCG->TTG:S->L:0.424242424242424:0:33:32.2:19:14:27:48.0887340162494:1.0577067317699e-05:45.00:36.96	1	274032,	274334,	NADH dehydrogenase subunit 4L
NC_012119.1	+	nad4L	274210	179	60	3	2		C->T:TCA->TTA:S->L:1:0:10:9.9:0:10:177:1000:5.41254411223454e-06:40.00:36.96	C->T:TCA->TTA:S->L:0.828571428571429:0:35:31.4:6:29:124:89.1931728008867:4.00796611449043e-14:40.00:36.96	C->T:TCA->TTA:S->L:0.702127659574468:0:47:44.1:14:33:21:107.280026396576:1.38480324081089e-14:40.00:36.96	1	274032,	274334,	NADH dehydrogenase subunit 4L
NC_012119.1	+	nad4L	274219	188	63	3	2		C->T:TCA->TTA:S->L:0.916666666666667:0:12:10.6:1:11:9:31.0498684790483:4.80741495682943e-06:40.00:36.96	C->T:TCA->TTA:S->L:0.581395348837209:0:43:39.6:18:25:9:83.7383558986765:1.97701054532308e-10:40.00:36.96	C->T:TCA->TTA:S->L:0.584905660377358:0:53:52.1:22:31:9:103.762736490371:8.23149018810633e-13:40.00:36.96	1	274032,	274334,	NADH dehydrogenase subunit 4L
NC_012119.1	+	nad4L	274228	197	66	4	2	C->T:CCA->CTA:P->L:0.7:0:10:8.4:3:7:142:22.771342842056:0.00154798761609907:55.00:36.96	C->T:CCA->CTA:P->L:0.933333333333333:0:15:13.3:1:14:9:38.3586745457846:1.03147600606302e-07:55.00:36.96	C->T:CCA->CTA:P->L:0.553191489361702:0.0111111111111111:47:42.9:21:26:9:34.4679153336206:2.30906271077323e-10:55.00:36.96	C->T:CCA->CTA:P->L:0.5625:0.005:64:57.1:28:36:9:59.9206292539563:1.34239705639265e-14:55.00:36.96	1	274032,	274334,	NADH dehydrogenase subunit 4L
NC_012119.1	+	nad4L	274283	252	84	3	3	C->T:TTC->TTT:F->F:0.357142857142857:0:28:24.5:18:10:55:34.627987034467:0.000368553684018768:45.00:36.96		C->T:TTC->TTT:F->F:0.123595505617978:0:89:82.5:78:11:55:38.9040967144005:0.000351539260456656:45.00:36.96	C->T:TTC->TTT:F->F:0.163265306122449:0:98:96.7:82:16:55:56.417163508564:7.84222213233203e-06:45.00:36.96	1	274032,	274334,	NADH dehydrogenase subunit 4L
NC_012119.1	+	nad4L	274312	281	94	4	2	C->T:TCT->TTT:S->F:1:0:36:36.7:0:36:29:1000:2.25982296315135e-21:30.00:36.96	C->T:TCT->TTT:S->F:1:0:39:39.4:0:39:84:1000:3.67417222206723e-23:30.00:36.96	C->T:TCT->TTT:S->F:0.77319587628866:0:97:96.1:22:75:29:237.499097311564:3.58926004380135e-34:30.00:36.96	C->T:TCT->TTT:S->F:0.775862068965517:0:116:117.3:26:90:29:1000:5.45398040667293e-41:30.00:36.96	1	274032,	274334,	NADH dehydrogenase subunit 4L
NC_012119.1	+	atp4	274569	56	19	3	2	C->T:CCA->CTA:P->L:0.857142857142857:0:7:8:1:6:257:18.08435715152:0.00233100233100233:35.00:42.88		C->T:CCA->CTA:P->L:0.304347826086957:0.00416666666666667:23:27.1:16:7:257:13.0655115168784:0.00458026091888824:35.00:42.88	C->T:CCA->CTA:P->L:0.4375:0:32:34.4:18:14:257:48.0047026262253:9.85119014883727e-06:35.00:42.88	1	274514,	275110,	ATPase subunit 4
NC_012119.1	+	atp4	274572	59	20	3	2	C->T:TCT->TTT:S->F:0.833333333333333:0:6:7.8:1:5:3:15.3311359293179:0.00757575757575757:35.00:42.88		C->T:TCT->TTT:S->F:0.304347826086957:0.00416666666666667:23:26:16:7:3:13.0655115168784:0.00458026091888824:35.00:42.88	C->T:TCT->TTT:S->F:0.354838709677419:0:31:33.9:20:11:3:38.1005859891171:0.000166588810253759:35.00:42.88	1	274514,	275110,	ATPase subunit 4
NC_012119.1	+	atp4	274584	71	24	3	2	C->T:TCA->TTA:S->L:0.857142857142857:0:7:7.9:1:6:12:18.08435715152:0.00233100233100233:40.00:42.88		C->T:TCA->TTA:S->L:0.318181818181818:0:22:25.1:15:7:12:24.3413601954336:0.00445045595357564:40.00:42.88	C->T:TCA->TTA:S->L:0.428571428571429:0:28:30.9:16:12:12:41.1956295427007:5.44818489419045e-05:40.00:42.88	1	274514,	275110,	ATPase subunit 4
NC_012119.1	+	atp4	274602	89	30	3	2	C->T:TCA->TTA:S->L:0.75:0:8:8.2:2:6:18:19.1836069326159:0.00349650349650349:25.00:42.88		C->T:TCA->TTA:S->L:0.384615384615385:0:26:27.1:16:10:18:34.5185074077297:0.000335760231851276:25.00:42.88	C->T:TCA->TTA:S->L:0.6:0:30:31.8:12:18:18:60.0623209192766:9.35032005498219e-08:25.00:42.88	1	274514,	275110,	ATPase subunit 4
NC_012119.1	+	atp4	274631	118	40	4	1	C->T:CGT->TGT:R->C:1:0:8:8:0:8:29:1000:7.77000777000777e-05:30.00:42.88	C->T:CGT->TGT:R->C:0.9:0:10:10.5:1:9:319:26.0000434316198:5.95379852345798e-05:30.00:42.88	C->T:CGT->TGT:R->C:0.558823529411765:0:34:32.4:15:19:29:63.9174711027536:5.53747726391589e-08:30.00:42.88	C->T:CGT->TGT:R->C:0.696969696969697:0:33:32.2:10:23:29:74.8894743002278:2.65579858644486e-10:30.00:42.88	1	274514,	275110,	ATPase subunit 4
NC_012119.1	+	atp4	274651	138	46	3	3	C->T:ATC->ATT:I->I:0.875:0:8:7.9:1:7:20:20.7753235356843:0.0006993006993007:30.00:42.88		C->T:ATC->ATT:I->I:0.483870967741935:0:31:31.1:16:15:20:51.0962018593881:3.22978305594021e-06:30.00:42.88	C->T:ATC->ATT:I->I:0.416666666666667:0.004:24:26.8:14:10:20:18.3857724039878:0.000299853415311833:30.00:42.88	1	274514,	275110,	ATPase subunit 4
NC_012119.1	+	atp4	274728	215	72	4	2	C->T:TCG->TTG:S->L:0.956521739130435:0:23:23.7:1:22:77:56.6803032032152:2.91494527543027e-12:45.00:42.88	C->T:TCG->TTG:S->L:0.827586206896552:0:29:29.4:5:24:97:73.8608053447739:9.25444951918876e-12:45.00:42.88	C->T:TCG->TTG:S->L:0.746268656716418:0:67:68.7:17:50:77:160.093804288926:1.70517763142281e-22:45.00:42.88	C->T:TCG->TTG:S->L:0.728813559322034:0:59:60.1:16:43:77:138.56350519573:3.51034732858253e-19:45.00:42.88	1	274514,	275110,	ATPase subunit 4
NC_012119.1	+	atp4	274740	227	76	4	2	C->T:CCC->CTC:P->L:1:0:21:23.1:0:21:12:1000:1.85784555598074e-12:45.00:42.88	C->T:CCC->CTC:P->L:0.821428571428571:0:28:28.9:5:23:12:71.0509524019254:3.10296248584568e-11:45.00:42.88	C->T:CCC->CTC:P->L:0.746478873239437:0:71:73.4:18:53:12:169.685786872437:8.13576131686218e-24:45.00:42.88	C->T:CCC->CTC:P->L:0.629032258064516:0:62:62.8:23:39:12:129.299840011455:2.27687400369591e-16:45.00:42.88	1	274514,	275110,	ATPase subunit 4
NC_012119.1	+	atp4	274761	248	83	4	2	C->T:CCT->CTT:P->L:1:0:22:23:0:22:21:1000:4.75262816646242e-13:50.00:42.88	C->T:CCT->CTT:P->L:0.96969696969697:0:33:35.8:1:32:21:77.8890834156495:4.70951409945409e-18:50.00:42.88	C->T:CCT->CTT:P->L:0.785714285714286:0:70:71.1:15:55:21:173.170176807197:1.91689504058543e-25:50.00:42.88	C->T:CCT->CTT:P->L:0.761904761904762:0:63:66.1:15:48:21:152.735946179229:7.23771626062777e-22:50.00:42.88	1	274514,	275110,	ATPase subunit 4
NC_012119.1	+	atp4	274763	250	84	4	1	C->T:CCG->TCG:P->S:0.818181818181818:0:22:22.9:4:18:2:55.7121945576059:7.10517910886127e-09:50.00:42.88	C->T:CCG->TCG:P->S:0.818181818181818:0:33:35.5:6:27:2:83.5682918364088:4.51922618226575e-13:50.00:42.88	C->T:CCG->TCG:P->S:0.628571428571429:0:70:70.8:26:44:2:145.892400779074:2.18799673874479e-18:50.00:42.88	C->T:CCG->TCG:P->S:0.430769230769231:0:65:66.1:37:28:2:96.0953508525019:8.90892750419457e-11:50.00:42.88	1	274514,	275110,	ATPase subunit 4
NC_012119.1	+	atp4	274764	251	84	4	2	C->T:CCG->CTG:P->L:1:0:22:22.9:0:22:1:1000:4.75262816646242e-13:45.00:42.88	C->T:CCG->CTG:P->L:0.909090909090909:0:33:35.5:3:30:1:85.634171684638:9.88997960885378e-16:45.00:42.88	C->T:CCG->CTG:P->L:0.814285714285714:0:70:70.8:13:57:1:176.819736471538:5.63792658995713e-27:45.00:42.88	C->T:CCG->CTG:P->L:0.787878787878788:0:66:66.1:14:52:1:163.555158651678:3.99627325888631e-24:45.00:42.88	1	274514,	275110,	ATPase subunit 4
NC_012119.1	+	atp4	274908	395	132	4	2	C->T:TCA->TTA:S->L:0.96:0:50:56.3:2:48:144:122.103086429638:1.31428519064e-26:35.00:42.88	C->T:TCA->TTA:S->L:0.962264150943396:0:53:52.6:2:51:144:128.568055544589:2.36746762447949e-28:35.00:42.88	C->T:TCA->TTA:S->L:0.826530612244898:0:98:105.3:17:81:144:1000:1.52603879679972e-38:35.00:42.88	C->T:TCA->TTA:S->L:0.778846153846154:0:104:107.2:23:81:144:1000:4.97776541121243e-37:35.00:42.88	1	274514,	275110,	ATPase subunit 4
NC_012119.1	+	atp4	274920	407	136	4	2	C->T:CCA->CTA:P->L:0.964912280701754:0:57:56.1:2:55:12:137.073929842755:1.10482948523375e-30:45.00:42.88	C->T:CCA->CTA:P->L:0.927272727272727:0:55:55.5:4:51:12:141.393525327334:4.61929207776229e-27:45.00:42.88	C->T:CCA->CTA:P->L:0.847619047619048:0.00188679245283019:105:105.4:16:89:12:156.681397332048:3.95332093382389e-43:45.00:42.88	C->T:CCA->CTA:P->L:0.728971962616822:0.00571698113207547:107:106.4:29:78:12:114.345723722954:4.70477732187859e-34:45.00:42.88	1	274514,	275110,	ATPase subunit 4
NC_012119.1	+	atp4	274929	416	139	4	2	C->T:ACT->ATT:T->I:0.981818181818182:0:55:56.4:1:54:9:120.280095509436:5.68370860717004e-31:50.00:42.88	C->T:ACT->ATT:T->I:0.948275862068966:0:58:59.1:3:55:9:145.394339441949:5.86039987819631e-30:50.00:42.88	C->T:ACT->ATT:T->I:0.865384615384615:0.00739137960879349:104:106.5:14:90:9:101.285660154325:4.59056365119335e-44:50.00:42.88	C->T:ACT->ATT:T->I:0.75:0.00644111906310995:108:111.1:27:81:9:112.527425981043:6.53262514597393e-36:50.00:42.88	1	274514,	275110,	ATPase subunit 4
NC_012119.1	-	nad9	292985	14	5	4	2	C->T:TCC->TTC:S->F:0.9375:0.00303030303030303:32:32.4:2:30:78:37.0262148352029:3.06118416464521e-16:25.00:42.41	C->T:TCC->TTC:S->F:0.808510638297872:0:47:47.6:9:38:78:118.261189505248:4.6601236918559e-18:25.00:42.41	C->T:TCC->TTC:S->F:0.88135593220339:0.00393258426966292:177:182.3:21:156:78:1000:1.42401831440635e-77:25.00:42.41	C->T:TCC->TTC:S->F:0.857142857142857:0.00203045685279188:196:201.9:28:168:78:1000:8.89558149572147e-82:25.00:42.41	1	292998,	292426,	NADH dehydrogenase subunit 9
NC_012119.1	-	nad9	292907	92	31	4	2	C->T:TCT->TTT:S->F:0.80952380952381:0:21:23.9:4:17:21:52.8768283549541:2.35017462831565e-08:35.00:42.41	C->T:TCT->TTT:S->F:0.761904761904762:0:42:43.4:10:32:21:101.823964119486:9.42279195342587e-15:35.00:42.41	C->T:TCT->TTT:S->F:0.833333333333333:0:132:139.6:22:110:21:1000:1.69034530533706e-52:35.00:42.41	C->T:TCT->TTT:S->F:0.828025477707006:0:157:162.7:27:130:21:1000:1.16192303600882e-61:35.00:42.41	1	292998,	292426,	NADH dehydrogenase subunit 9
NC_012119.1	-	nad9	292886	113	38	4	2	C->T:CCA->CTA:P->L:0.863636363636364:0.00952380952380952:22:22:3:19:54:19.3784331873863:1.09310447828635e-09:45.00:42.41	C->T:CCA->CTA:P->L:0.763157894736842:0.005:38:40.4:9:29:54:42.9789008347995:1.97696814383417e-13:45.00:42.41	C->T:CCA->CTA:P->L:0.818965517241379:0.00573770491803279:116:121.3:21:95:54:126.87266117753:1.60136121213093e-44:45.00:42.41	C->T:CCA->CTA:P->L:0.805555555555556:0.00344827586206897:144:145.9:28:116:54:183.26672975183:5.39938352032205e-54:45.00:42.41	1	292998,	292426,	NADH dehydrogenase subunit 9
NC_012119.1	-	nad9	292832	167	56	4	2	C->T:TCG->TTG:S->L:0.826086956521739:0:23:26.2:4:19:23:58.5278132986177:2.13155373265836e-09:30.00:42.41	C->T:TCG->TTG:S->L:0.658536585365854:0:41:46.8:14:27:23:88.8677193799759:1.02488394568154e-11:30.00:42.41	C->T:TCG->TTG:S->L:0.778625954198473:0:131:137.5:29:102:23:1000:1.72472195190109e-46:30.00:42.41	C->T:TCG->TTG:S->L:0.730263157894737:0.000641025641025641:152:155.4:41:111:23:1000:1.04803084746853e-48:30.00:42.41	1	292998,	292426,	NADH dehydrogenase subunit 9
NC_012119.1	-	nad9	292809	190	64	4	1	C->T:CAT->TAT:H->Y:0.6:0:25:23.3:10:15:108:50.0519340993971:1.45224677875744e-06:55.00:42.41	C->T:CAT->TAT:H->Y:0.48936170212766:0.00612244897959184:47:47.9:24:23:108:37.2460608711034:3.26023911151795e-09:55.00:42.41	C->T:CAT->TAT:H->Y:0.633802816901408:0.0020738203957382:142:146.9:52:90:108:179.585009533594:4.15815114550159e-37:55.00:42.41	C->T:CAT->TAT:H->Y:0.61038961038961:0.000641025641025641:154:154.9:60:94:108:237.127522785522:3.54276629403194e-38:55.00:42.41	1	292998,	292426,	NADH dehydrogenase subunit 9
NC_012119.1	-	nad9	292701	298	100	4	1	C->T:CCG->TCG:P->S:0.789473684210526:0:19:17:4:15:13:47.1429951436068:2.50528615378447e-07:45.00:42.41	C->T:CCG->TCG:P->S:0.652173913043478:0:46:45.9:16:30:13:98.903353850737:6.65397957209643e-13:45.00:42.41	C->T:CCG->TCG:P->S:0.642857142857143:0.000813008130081301:126:124.1:45:81:13:193.956297362354:1.20351633529894e-33:45.00:42.41	C->T:CCG->TCG:P->S:0.683870967741935:0:155:152.8:49:106:13:1000:4.81938891711936e-45:45.00:42.41	1	292998,	292426,	NADH dehydrogenase subunit 9
NC_012119.1	-	nad9	292688	311	104	4	2	C->T:CCA->CTA:P->L:0.823529411764706:0:17:17.6:3:14:17:43.193559961663:4.88514296126619e-07:35.00:42.41	C->T:CCA->CTA:P->L:0.522727272727273:0:44:47.1:21:23:17:77.8666432669161:2.31356878334717e-09:35.00:42.41	C->T:CCA->CTA:P->L:0.641666666666667:0:120:127.9:43:77:17:254.516332703487:5.45585985923371e-32:35.00:42.41	C->T:CCA->CTA:P->L:0.678321678321678:0:143:146.5:46:97:17:1000:4.09880143363012e-41:35.00:42.41	1	292998,	292426,	NADH dehydrogenase subunit 9
NC_012119.1	-	nad9	292671	328	110	4	1	C->T:CGG->TGG:R->W:0.846153846153846:0:13:16.4:2:11:40:33.4322132268825:1.00955714093418e-05:80.00:42.41	C->T:CGG->TGG:R->W:0.58974358974359:0:39:41.6:16:23:40:76.9098545554645:1.09303872806938e-09:80.00:42.41	C->T:CGG->TGG:R->W:0.64957264957265:0.000840336134453781:117:132:41:76:40:180.474503855468:9.70151247853976e-32:80.00:42.41	C->T:CGG->TGG:R->W:0.676258992805755:0:139:151.9:45:94:40:1000:8.3431601459036e-40:80.00:42.41	1	292998,	292426,	NADH dehydrogenase subunit 9
NC_012119.1	-	nad9	292631	368	123	4	2	C->T:TCC->TTC:S->F:0.947368421052632:0:19:19.5:1:18:30:47.7037250135161:5.6584667505014e-10:35.00:42.41	C->T:TCC->TTC:S->F:0.622222222222222:0:45:49.1:17:28:30:92.9763766796686:7.1236722477738e-12:35.00:42.41	C->T:TCC->TTC:S->F:0.726708074534162:0.000581395348837209:161:172.7:44:117:30:1000:3.548960162961e-51:35.00:42.41	C->T:TCC->TTC:S->F:0.813664596273292:0:161:167.5:30:131:30:1000:2.41906459202723e-61:35.00:42.41	1	292998,	292426,	NADH dehydrogenase subunit 9
NC_012119.1	-	nad9	292601	398	133	4	2	C->T:TCA->TTA:S->L:0.95:0:20:20.8:1:19:41:49.9794435183402:1.52343335590422e-10:35.00:42.41	C->T:TCA->TTA:S->L:0.653846153846154:0:52:54.2:18:34:41:112.042778165519:1.46526657691375e-14:35.00:42.41	C->T:TCA->TTA:S->L:0.825842696629214:0:178:189.1:31:147:41:1000:1.58455429713562e-69:35.00:42.41	C->T:TCA->TTA:S->L:0.820809248554913:0:173:182.7:31:142:41:1000:7.10756978655869e-67:35.00:42.41	1	292998,	292426,	NADH dehydrogenase subunit 9
NC_012119.1	-	nad9	292560	439	147	4	1	C->T:CTT->TTT:L->F:0.88:0:25:24.3:3:22:100:64.97966144605:2.59155469016212e-11:50.00:42.41	C->T:CTT->TTT:L->F:0.629032258064516:0:62:64.3:23:39:100:129.299840011455:2.27687400369591e-16:50.00:42.41	C->T:CTT->TTT:L->F:0.831730769230769:0.0004739336492891:208:211.5:35:173:100:1000:3.49741450599505e-82:50.00:42.41	C->T:CTT->TTT:L->F:0.827027027027027:0:185:192.4:32:153:100:1000:2.01079744039834e-72:50.00:42.41	1	292998,	292426,	NADH dehydrogenase subunit 9
NC_012119.1	-	nad9	292460	539	180	4	2	C->T:TCT->TTT:S->F:0.928571428571429:0:14:14.1:1:13:4323:35.9542509321245:3.73910052197846e-07:40.00:42.41	C->T:TCT->TTT:S->F:0.803571428571429:0:56:56.6:11:45:414:140.419938604331:3.29005657465551e-21:40.00:42.41	C->T:TCT->TTT:S->F:0.833333333333333:0:162:159.3:27:135:414:1000:2.51365263916284e-64:40.00:42.41	C->T:TCT->TTT:S->F:0.764705882352941:0:187:187.5:44:143:414:1000:2.96378277190746e-64:40.00:42.41	1	292998,	292426,	NADH dehydrogenase subunit 9
NC_012119.1	+	ccmC	303171	76	26	3	1		C->T:CGG->TGG:R->W:0.538461538461538:0:13:13.9:6:7:465:23.6349632647173:0.00260869565217392:40.00:43.29	C->T:CGG->TGG:R->W:0.245283018867925:0:53:55.1:40:13:465:45.5242957163325:5.28732764125553e-05:40.00:43.29	C->T:CGG->TGG:R->W:0.313253012048193:0:83:86:57:26:465:90.4566069559317:1.45562821492671e-09:40.00:43.29	1	303096,	303848,	cytochrome c biogenesis C
NC_012119.1	+	ccmC	303198	103	35	1	1				C->T:CAT->TAT:H->Y:0.230769230769231:0:65:67.4:50:15:27:52.595853681046:1.22659730700785e-05:30.00:43.29	1	303096,	303848,	cytochrome c biogenesis C
NC_012119.1	+	ccmC	303210	115	39	1	1				C->T:CGG->TGG:R->W:0.147058823529412:0:68:68.6:58:10:12:35.3050165322045:0.000684014363191946:50.00:43.29	1	303096,	303848,	cytochrome c biogenesis C
NC_012119.1	+	ccmC	303228	133	45	3	1		C->T:CTT->TTT:L->F:0.5:0:12:10.3:6:6:57:20.3879006417511:0.00686498855835241:40.00:43.29	C->T:CTT->TTT:L->F:0.134328358208955:0:67:66.9:58:9:57:31.8051828217103:0.00146574506398274:40.00:43.29	C->T:CTT->TTT:L->F:0.126582278481013:0.00378361475922452:79:78.4:69:10:18:19.6910648926465:0.00072111991509614:40.00:43.29	1	303096,	303848,	cytochrome c biogenesis C
NC_012119.1	+	ccmC	303256	161	54	2	2			C->T:CCG->CTG:P->L:0.169491525423729:0:59:61.1:49:10:28:35.2434281841664:0.000644690919002492:40.00:43.29	C->T:CCG->CTG:P->L:0.140845070422535:0:71:71.7:61:10:28:35.3217248555184:0.000695151776993492:40.00:43.29	1	303096,	303848,	cytochrome c biogenesis C
NC_012119.1	+	ccmC	303274	179	60	1	2				C->T:GCG->GTG:A->V:0.242857142857143:0:70:72.6:53:17:18:59.544749946907:2.52822047879805e-06:60.00:43.29	1	303096,	303848,	cytochrome c biogenesis C
NC_012119.1	+	ccmC	303279	184	62	2	1			C->T:CGG->TGG:R->W:0.446808510638298:0.00188679245283019:47:51.7:26:21:23:45.146266429972:2.63627950309819e-08:60.00:43.29	C->T:CGG->TGG:R->W:0.390625:0:64:70.7:39:25:5:86.2343103478997:1.5974753002461e-09:60.00:43.29	1	303096,	303848,	cytochrome c biogenesis C
NC_012119.1	+	ccmC	303347	252	84	1	3				C->T:CCC->CCT:P->P:0.226666666666667:0:75:76.9:58:17:68:59.6300237967916:2.74749398152133e-06:35.00:43.29	1	303096,	303848,	cytochrome c biogenesis C
NC_012119.1	+	ccmC	303376	281	94	1	2				C->T:ACA->ATA:T->I:0.36734693877551:0:49:51.3:31:18:29:62.2584614566962:5.61619736946116e-07:50.00:43.29	1	303096,	303848,	cytochrome c biogenesis C
NC_012119.1	+	ccmC	303394	299	100	1	2				C->T:TCT->TTT:S->F:0.355555555555556:0:45:48.3:29:16:18:55.414606302537:3.0122271012029e-06:35.00:43.29	1	303096,	303848,	cytochrome c biogenesis C
NC_012119.1	+	ccmC	303426	331	111	1	1				C->T:CGG->TGG:R->W:0.358974358974359:0:39:38.3:25:14:32:48.4692264546712:1.47348476928418e-05:75.00:43.29	1	303096,	303848,	cytochrome c biogenesis C
NC_012119.1	+	rpl2	422570	215	72	4	2	C->T:CCA->CTA:P->L:0.795454545454545:0.00232558139534884:44:45.3:9:35:140:61.8552490657773:1.68832986318992e-16:60.00:51.14	C->T:CCA->CTA:P->L:0.349056603773585:0:106:109.7:69:37:12451:128.23857868185:1.59119334598065e-13:60.00:51.14	C->T:CCA->CTA:P->L:0.401785714285714:0.0004149377593361:224:236.2:134:90:5093:254.421605063857:1.0089561759816e-32:60.00:51.14	C->T:CCA->CTA:P->L:0.471204188481675:0:191:194.4:101:90:5093:1000:7.31776536045038e-34:60.00:51.14	2	422356,425126,	423242,425243,	ribosomal protein L2
NC_012119.1	+	rps19	425915	116	39	4	2	C->T:TCG->TTG:S->L:0.722222222222222:0:18:19:5:13:361:41.9867721442879:3.70782350760104e-06:50.00:40.35	C->T:TCG->TTG:S->L:0.68:0:25:23.3:8:17:361:55.6290969109561:1.09833789990059e-07:50.00:40.35	C->T:TCG->TTG:S->L:0.555555555555556:0:54:53.5:24:30:361:100.983186380862:3.18071336626565e-12:50.00:40.35	C->T:TCG->TTG:S->L:0.574074074074074:0:54:59.3:23:31:361:103.985039041765:9.78681035774057e-13:50.00:40.35	1	425800,	426084,	ribosomal protein S19
NC_012119.1	+	rps19	425925	126	42	4	3	C->T:TTC->TTT:F->F:0.642857142857143:0.00555555555555555:14:16.1:5:9:10:14.0493374777557:0.000289855072463767:55.00:40.35	C->T:TTC->TTT:F->F:0.583333333333333:0:24:24.4:10:14:10:46.8753645151195:4.06629098052083e-06:55.00:40.35	C->T:TTC->TTT:F->F:0.433962264150943:0:53:54.2:30:23:10:78.9021083598945:5.54725262595849e-09:55.00:40.35	C->T:TTC->TTT:F->F:0.615384615384615:0:52:52.4:20:32:10:106.422254537914:1.97116914241659e-13:55.00:40.35	1	425800,	426084,	ribosomal protein S19
NC_012119.1	+	rps19	425937	138	46	2	3	C->T:TCC->TCT:S->S:0.6:0:10:12.6:4:6:12:20.0207736397589:0.00541795665634674:40.00:40.35	C->T:TCC->TCT:S->S:0.52:0:25:27.7:12:13:12:44.0315521138274:1.46544902220067e-05:40.00:40.35	1	425800,	426084,	ribosomal protein S19
NC_012119.1	+	rps19	425962	163	55	4	1	C->T:CCT->TCT:P->S:1:0:11:11.8:0:11:25:1000:1.4175710770138e-06:45.00:40.35	C->T:CCT->TCT:P->S:0.848484848484849:0:33:32:5:28:25:84.9552672852174:6.95265566502429e-14:45.00:40.35	C->T:CCT->TCT:P->S:0.741935483870968:0:62:60.3:16:46:25:147.527849081692:1.13089316572311e-20:45.00:40.35	C->T:CCT->TCT:P->S:0.857142857142857:0:56:57.5:8:48:25:144.67485721216:1.13319973868734e-23:45.00:40.35	1	425800,	426084,	ribosomal protein S19
NC_012119.1	+	rps19	425963	164	55	4	2	C->T:CCT->CTT:P->L:1:0:11:11.8:0:11:1:1000:1.4175710770138e-06:40.00:40.35	C->T:CCT->CTT:P->L:0.875:0:32:32:4:28:1:83.101294142737:3.21424337287743e-14:40.00:40.35	C->T:CCT->CTT:P->L:0.761904761904762:0:63:60.3:15:48:1:152.735946179229:7.23771626062777e-22:40.00:40.35	C->T:CCT->CTT:P->L:0.807017543859649:0:57:57.5:11:46:1:143.274994028505:9.89928526887541e-22:40.00:40.35	1	425800,	426084,	ribosomal protein S19
NC_012119.1	+	rps19	426020	221	74	4	2	C->T:TCT->TTT:S->F:1:0:13:13.4:0:13:57:1000:9.61482991365883e-08:40.00:40.35	C->T:TCT->TTT:S->F:0.933333333333333:0:30:33.5:2:28:57:76.7173490915692:4.19398600525186e-15:40.00:40.35	C->T:TCT->TTT:S->F:0.72463768115942:0:69:75.8:19:50:57:161.354236405651:3.77179860553944e-22:40.00:40.35	C->T:TCT->TTT:S->F:0.783333333333333:0:60:64.9:13:47:57:148.148090726449:8.92934137636287e-22:40.00:40.35	1	425800,	426084,	ribosomal protein S19
NC_012119.1	+	rps3	428201	92	31	4	2	C->T:TCA->TTA:S->L:1:0:6:6.3:0:6:977:1000:0.00108225108225108:30.00:42.91	C->T:TCA->TTA:S->L:0.533333333333333:0:15:14:7:8:2181:27.0354057357173:0.00109945027486257:30.00:42.91	C->T:TCA->TTA:S->L:0.666666666666667:0:36:36.4:12:24:977:78.8241560095298:1.57438553999879e-10:30.00:42.91	C->T:TCA->TTA:S->L:0.571428571428571:0:28:28.4:12:16:977:53.697171191189:7.30432667709746e-07:30.00:42.91	2	426098,428184,	426171,429801,	ribosomal protein S3
NC_012119.1	+	rps3	428235	126	42	2	3			C->T:TTC->TTT:F->F:0.195121951219512:0:41:39.6:33:8:34:28.1363666529379:0.00268081660486725:35.00:42.91	C->T:TTC->TTT:F->F:0.181818181818182:0:44:44.3:36:8:34:28.1669558066815:0.00275732937006835:35.00:42.91	2	426098,428184,	426171,429801,	ribosomal protein S3
NC_012119.1	+	rps3	428555	446	149	4	2	C->T:CCG->CTG:P->L:0.578947368421053:0:19:22.1:8:11:354:36.8627387877016:6.2811102855597e-05:45.00:42.91	C->T:CCG->CTG:P->L:0.590909090909091:0:22:24.8:9:13:354:43.4604271141549:9.58133402829942e-06:45.00:42.91	C->T:CCG->CTG:P->L:0.472222222222222:0.00136986301369863:72:69:38:34:320:77.3920790659488:3.35024895657165e-13:45.00:42.91	C->T:CCG->CTG:P->L:0.522522522522523:0.000892857142857143:111:109.8:53:58:320:141.238976810756:1.20984617365496e-22:45.00:42.91	2	426098,428184,	426171,429801,	ribosomal protein S3
NC_012119.1	+	rps3	428569	460	154	1	1			C->T:CGC->TGC:R->C:0.111111111111111:0:72:73.5:64:8:14:28.3197980074562:0.00318148959633348:40.00:42.91		2	426098,428184,	426171,429801,	ribosomal protein S3
NC_012119.1	+	rps3	428808	699	233	4	3	C->T:CCC->CCT:P->P:0.6:0:10:11.5:4:6:253:20.0207736397589:0.00541795665634674:55.00:42.91	C->T:CCC->CCT:P->P:0.571428571428571:0:21:21.6:9:12:253:40.2728783933918:2.65804750462501e-05:55.00:42.91	C->T:CCC->CCT:P->P:0.596491228070175:0:57:61.5:23:34:239:113.534618806926:4.41097855848535e-14:55.00:42.91	C->T:CCC->CCT:P->P:0.57843137254902:0:102:110.2:43:59:253:197.738432509054:9.65828985092702e-24:55.00:42.91	2	426098,428184,	426171,429801,	ribosomal protein S3
NC_012119.1	+	rps3	428822	713	238	4	2	C->T:TCG->TTG:S->L:1:0:9:10.6:0:9:14:1000:2.05676676264912e-05:35.00:42.91	C->T:TCG->TTG:S->L:0.904761904761905:0.00909090909090909:21:21.9:2:19:14:17.3494181119728:4.70034925663129e-10:35.00:42.91	C->T:TCG->TTG:S->L:0.857142857142857:0:56:57.7:8:48:14:144.67485721216:1.13319973868734e-23:35.00:42.91	C->T:TCG->TTG:S->L:0.838709677419355:0.00612244897959184:93:108.7:15:78:14:98.967416032961:3.05634116973454e-37:35.00:42.91	2	426098,428184,	426171,429801,	ribosomal protein S3
NC_012119.1	+	rps3	428999	890	297	4	2	C->T:TCG->TTG:S->L:0.785714285714286:0:14:14.3:3:11:177:34.6340353614394:1.69505890329689e-05:55.00:42.91	C->T:TCG->TTG:S->L:0.555555555555556:0:18:18.6:8:10:177:33.6610621269539:0.000172148948567191:55.00:42.91	C->T:TCG->TTG:S->L:0.808219178082192:0.00133333333333333:73:74.5:14:59:177:117.28150459552:9.19801592901081e-28:55.00:42.91	C->T:TCG->TTG:S->L:0.826666666666667:0.00126582278481013:75:79.2:13:62:177:122.576187473696:1.29342505872948e-29:55.00:42.91	2	426098,428184,	426171,429801,	ribosomal protein S3
NC_012119.1	+	rps3	429140	1031	344	4	2	C->T:CCA->CTA:P->L:1:0:22:22.8:0:22:141:1000:4.75262816646242e-13:45.00:42.91	C->T:CCA->CTA:P->L:0.75:0:24:23.7:6:18:141:57.5508207978477:1.8412996073602e-08:45.00:42.91	C->T:CCA->CTA:P->L:0.875:0:56:55.9:7:49:141:145.42726474979:1.41649967335917e-24:45.00:42.91	C->T:CCA->CTA:P->L:0.922077922077922:0:77:81.2:6:71:141:198.658121030978:2.57491047151808e-37:45.00:42.91	2	426098,428184,	426171,429801,	ribosomal protein S3
NC_012119.1	+	rps3	429350	1241	414	1	2		C->T:CCG->CTG:P->L:0.210526315789474:0:38:38.5:30:8:210:28.1001339565026:0.00259354019690907:50.00:42.91			2	426098,428184,	426171,429801,	ribosomal protein S3
NC_012119.1	+	rps3	429447	1338	446	4	3	A->C:ATA->ATC:I->I:1:0.00592156862745098:49:50.7:0:49:307:1000:3.92501459648159e-29:30.00:42.91	A->C:ATA->ATC:I->I:1:0.00731707317073171:36:37.7:0:36:97:1000:2.25982296315135e-21:30.00:42.91	A->C:ATA->ATC:I->I:1:0.00673076923076923:107:106.4:0:107:307:1000:1.39439269940944e-63:30.00:42.91	A->C:ATA->ATC:I->I:1:0.00303030303030303:202:216.3:0:202:307:1000:1.22020026449845e-120:30.00:42.91	2	426098,428184,	426171,429801,	ribosomal protein S3
NC_012119.1	+	rps3	429473	1364	455	4	2	C->T:CCG->CTG:P->L:0.893617021276596:0:47:47.2:5:42:26:122.263208038913:1.59867022019072e-21:50.00:42.91	C->T:CCG->CTG:P->L:0.926829268292683:0.005:41:44:3:38:26:40.8835039109911:3.11781561692675e-20:50.00:42.91	C->T:CCG->CTG:P->L:0.871794871794872:0.00428087238432066:117:117.7:15:102:26:137.236586031547:2.99500812805318e-50:50.00:42.91	C->T:CCG->CTG:P->L:0.906976744186046:0.0013953488372093:215:216.9:20:195:26:1000:4.42703952652312e-100:50.00:42.91	2	426098,428184,	426171,429801,	ribosomal protein S3
NC_012119.1	+	rps3	429500	1391	464	4	2	C->T:CCG->CTG:P->L:0.959183673469388:0:49:49.8:2:47:27:119.930948729378:5.00439361051398e-26:40.00:42.91	C->T:CCG->CTG:P->L:0.955555555555556:0:45:46.3:2:43:27:111.151873548228:1.04115077365363e-23:40.00:42.91	C->T:CCG->CTG:P->L:0.885496183206107:0:131:129.1:15:116:27:1000:2.90628963291659e-58:40.00:42.91	C->T:CCG->CTG:P->L:0.931707317073171:0.000915912139503689:205:219.4:14:191:27:1000:4.20669314729816e-101:40.00:42.91	2	426098,428184,	426171,429801,	ribosomal protein S3
NC_012119.1	+	rps3	429611	1502	501	4	2	C->T:TCA->TTA:S->L:1:0:16:15.6:0:16:111:1000:1.663670977521e-09:55.00:42.91	C->T:TCA->TTA:S->L:0.951219512195122:0:41:45.4:2:39:111:102.218178559954:2.12578337517733e-21:55.00:42.91	C->T:TCA->TTA:S->L:0.904761904761905:0:126:133:12:114:111:1000:1.67539005779311e-58:55.00:42.91	C->T:TCA->TTA:S->L:0.938888888888889:0:180:189.2:11:169:111:1000:2.33620205288425e-90:55.00:42.91	2	426098,428184,	426171,429801,	ribosomal protein S3
NC_012119.1	+	rps3	429664	1555	519	4	1	C->T:CGT->TGT:R->C:0.916666666666667:0:12:11.8:1:11:53:31.0498684790483:4.80741495682943e-06:25.00:42.91	C->T:CGT->TGT:R->C:0.916666666666667:0:36:41.9:3:33:53:93.1496054371449:2.06525220602399e-17:25.00:42.91	C->T:CGT->TGT:R->C:0.916666666666667:0.00072992700729927:108:126.7:9:99:53:193.986615646543:1.44621393662059e-51:25.00:42.91	C->T:CGT->TGT:R->C:0.955555555555556:0.0005:180:197.1:8:172:53:1000:3.37207187887648e-94:25.00:42.91	2	426098,428184,	426171,429801,	ribosomal protein S3
NC_012119.1	+	rps3	429697	1588	530	4	1	C->T:CCT->TCT:P->S:0.833333333333333:0:12:12.5:2:10:33:30.6622718586359:3.36519046978059e-05:50.00:42.91	C->T:CCT->TCT:P->S:0.880952380952381:0:42:48.7:5:37:33:109.1804871435:9.13651449912038e-19:50.00:42.91	C->T:CCT->TCT:P->S:0.8828125:0:128:133:15:113:33:1000:1.3250092933962e-56:50.00:42.91	C->T:CCT->TCT:P->S:0.923076923076923:0.000568181818181818:169:181.4:13:156:33:1000:1.02520089180428e-81:50.00:42.91	2	426098,428184,	426171,429801,	ribosomal protein S3
NC_012119.1	+	rps3	429728	1619	540	4	2	C->T:TCA->TTA:S->L:0.705882352941177:0:17:16.5:5:12:31:38.9650755683807:1.12846802405249e-05:45.00:42.91	C->T:TCA->TTA:S->L:0.945945945945946:0:37:47.3:2:35:31:93.1147329123281:4.2436689164876e-19:45.00:42.91	C->T:TCA->TTA:S->L:0.733333333333333:0.000819672131147541:105:125.1:28:77:31:177.386395352123:4.98484489979739e-34:45.00:42.91	C->T:TCA->TTA:S->L:0.705479452054795:0.00065359477124183:146:167.4:43:103:31:1000:1.93337984073644e-44:45.00:42.91	2	426098,428184,	426171,429801,	ribosomal protein S3
NC_012119.1	+	rpl16	429664	15	5	4	3	C->T:CTC->CTT:L->L:0.916666666666667:0:12:11.8:1:11:53:31.0498684790483:4.80741495682943e-06:25.00:44.62	C->T:CTC->CTT:L->L:0.916666666666667:0:36:41.9:3:33:53:93.1496054371449:2.06525220602399e-17:25.00:44.62	C->T:CTC->CTT:L->L:0.916666666666667:0.00072992700729927:108:126.7:9:99:53:193.986615646543:1.44621393662059e-51:25.00:44.62	C->T:CTC->CTT:L->L:0.955555555555556:0.0005:180:197.1:8:172:53:1000:3.37207187887648e-94:25.00:44.62	1	429650,	430207,	ribosomal protein L16
NC_012119.1	+	rpl16	429697	48	16	4	3	C->T:CTC->CTT:L->L:0.833333333333333:0:12:12.5:2:10:33:30.6622718586359:3.36519046978059e-05:50.00:44.62	C->T:CTC->CTT:L->L:0.880952380952381:0:42:48.7:5:37:33:109.1804871435:9.13651449912038e-19:50.00:44.62	C->T:CTC->CTT:L->L:0.8828125:0:128:133:15:113:33:1000:1.3250092933962e-56:50.00:44.62	C->T:CTC->CTT:L->L:0.923076923076923:0.000568181818181818:169:181.4:13:156:33:1000:1.02520089180428e-81:50.00:44.62	1	429650,	430207,	ribosomal protein L16
NC_012119.1	+	rpl16	429728	79	27	4	1	C->T:CAG->TAG:Q->*:0.705882352941177:0:17:16.5:5:12:31:38.9650755683807:1.12846802405249e-05:45.00:44.62	C->T:CAG->TAG:Q->*:0.945945945945946:0:37:47.3:2:35:31:93.1147329123281:4.2436689164876e-19:45.00:44.62	C->T:CAG->TAG:Q->*:0.733333333333333:0.000819672131147541:105:125.1:28:77:31:177.386395352123:4.98484489979739e-34:45.00:44.62	C->T:CAG->TAG:Q->*:0.705479452054795:0.00065359477124183:146:167.4:43:103:31:1000:1.93337984073644e-44:45.00:44.62	1	429650,	430207,	ribosomal protein L16
NC_012119.1	+	rpl16	429833	184	62	4	1	C->T:CGC->TGC:R->C:0.947368421052632:0.00476190476190476:19:20.4:1:18:105:17.5057018957297:5.6584667505014e-10:65.00:44.62	C->T:CGC->TGC:R->C:0.7:0.00344827586206897:30:30.4:9:21:105:36.0374969937496:1.79187318126835e-09:65.00:44.62	C->T:CGC->TGC:R->C:0.858823529411765:0:170:163.4:24:146:105:1000:3.04800734229212e-71:65.00:44.62	C->T:CGC->TGC:R->C:0.895652173913044:0:230:227.6:24:206:105:1000:2.46605894007656e-104:65.00:44.62	1	429650,	430207,	ribosomal protein L16
NC_012119.1	+	rpl16	429876	227	76	4	2	C->T:ACT->ATT:T->I:0.909090909090909:0:22:25.3:2:20:43:57.0894477897587:1.31172537394362e-10:40.00:44.62	C->T:ACT->ATT:T->I:0.738095238095238:0.00232558139534884:42:42.4:11:31:43:57.2106675002443:4.54007248665073e-14:40.00:44.62	C->T:ACT->ATT:T->I:0.861702127659574:0.0119120588006129:282:278.3:39:243:43:1000:9.93788922945418e-118:40.00:44.62	C->T:ACT->ATT:T->I:0.861826697892272:0.0115023474178404:427:423.1:59:368:43:1000:5.88548380024877e-178:40.00:44.62	1	429650,	430207,	ribosomal protein L16
NC_012119.1	+	rpl16	429936	287	96	4	2	C->T:ACA->ATA:T->I:0.72:0.00717948717948718:25:27.9:7:18:60:24.7911739546035:2.66263733309233e-08:55.00:44.62	C->T:ACA->ATA:T->I:0.596774193548387:0:62:62.6:25:37:60:123.54508157927:2.83926188260879e-15:55.00:44.62	C->T:ACA->ATA:T->I:0.660975609756098:0.00024330900243309:410:408.3:139:271:60:1000:1.61359905995122e-112:55.00:44.62	C->T:ACA->ATA:T->I:0.635906040268456:0.000993144000703299:596:599.6:217:379:60:1000:2.84815871982742e-154:55.00:44.62	1	429650,	430207,	ribosomal protein L16
NC_012119.1	+	rpl16	429997	348	116	1	3		C->T:GTC->GTT:V->V:0.147058823529412:0:68:66:58:10:61:35.3050165322045:0.000684014363191946:50.00:44.62			1	429650,	430207,	ribosomal protein L16
NC_012119.1	+	rpl16	430004	355	119	4	1	C->T:CTC->TTC:L->F:0.744186046511628:0.00888888888888889:43:43.2:11:32:68:40.2202767958929:1.44214067223021e-14:55.00:44.62	C->T:CTC->TTC:L->F:0.873015873015873:0:63:66.1:8:55:7:163.536562017875:1.76292315239679e-27:55.00:44.62	C->T:CTC->TTC:L->F:0.879432624113475:0.00891311020910778:423:447.3:51:372:68:1000:1.44449061421705e-183:55.00:44.62	C->T:CTC->TTC:L->F:0.922374429223744:0.00957681940700809:657:687.8:51:606:68:1000:1.88299630153492e-314:55.00:44.62	1	429650,	430207,	ribosomal protein L16
NC_012119.1	+	rpl16	430093	444	148	4	3	C->T:TCC->TCT:S->S:0.681818181818182:0:44:47.8:14:30:89:98.1183238471275:3.86419744225793e-13:55.00:44.62	C->T:TCC->TCT:S->S:0.659340659340659:0:91:92.2:31:60:89:197.442493817913:2.45342662575809e-25:55.00:44.62	C->T:TCC->TCT:S->S:0.526422764227642:0.000408012177978156:492:498.1:233:259:89:1000:3.86087984909111e-99:55.00:44.62	C->T:TCC->TCT:S->S:0.559907834101382:0.00023094688221709:868:894.3:382:486:89:1000:4.7095681767853e-189:55.00:44.62	1	429650,	430207,	ribosomal protein L16
NC_012119.1	+	rpl16	430107	458	153	4	2	C->T:CCA->CTA:P->L:0.8:0:45:44.5:9:36:14:112.546740689457:5.1218995849581e-17:35.00:44.62	C->T:CCA->CTA:P->L:0.875:0:88:94.5:11:77:14:228.528558892527:2.19128361094624e-38:35.00:44.62	C->T:CCA->CTA:P->L:0.941532258064516:0.000404858299595142:496:496.9:29:467:14:1000:3.72090225534021e-250:35.00:44.62	C->T:CCA->CTA:P->L:0.951739618406285:0.000111731843575419:891:896.2:43:848:14:1000:0:35.00:44.62	1	429650,	430207,	ribosomal protein L16
NC_012119.1	+	rpl16	430173	524	175	4	2	C->T:CCA->CTA:P->L:0.926829268292683:0:41:41.4:3:38:66:105.437963612856:3.11781561692675e-20:45.00:44.62	C->T:CCA->CTA:P->L:0.813186813186813:0:91:93.9:17:74:66:229.69882348174:7.60826693392414e-35:45.00:44.62	C->T:CCA->CTA:P->L:0.758620689655172:0.000350877192982456:580:585.6:140:440:66:1000:1.10497229244485e-195:45.00:44.62	C->T:CCA->CTA:P->L:0.823529411764706:0.000194836870386504:1003:1024.6:177:826:66:1000:0:45.00:44.62	1	429650,	430207,	ribosomal protein L16
NC_012119.1	+	rpl16	430179	530	177	4	2	C->T:TCG->TTG:S->L:0.975609756097561:0:41:40.7:1:40:6:93.8759053061107:9.88736453570818e-23:45.00:44.62	C->T:TCG->TTG:S->L:0.934782608695652:0:92:92.5:6:86:6:1000:7.30820419019145e-46:45.00:44.62	C->T:TCG->TTG:S->L:0.949389179755672:0.000874137612846665:573:578:29:544:6:1000:2.05366877508357e-294:45.00:44.62	C->T:TCG->TTG:S->L:0.971057884231537:0.000394695650207801:1002:1013.4:29:973:6:1000:0:45.00:44.62	1	429650,	430207,	ribosomal protein L16
NC_012119.1	+	rps13	451249	5	2	4	2	C->T:TCA->TTA:S->L:0.666666666666667:0:12:13.6:4:8:21070:26.2747186698433:0.000673038093956118:35.00:39.03	C->T:TCA->TTA:S->L:0.743589743589744:0:39:38.6:10:29:16220:92.9489146421646:3.01936952876499e-13:35.00:39.03	C->T:TCA->TTA:S->L:0.538461538461538:0:91:95.2:42:49:153:165.444742853021:2.16255719968435e-19:35.00:39.03	C->T:TCA->TTA:S->L:0.564814814814815:0:108:107:47:61:2107:204.978844350598:2.44794799912434e-24:35.00:39.03	1	451245,	451595,	ribosomal protein S13
NC_012119.1	+	rps13	451258	14	5	4	2	C->T:TCA->TTA:S->L:0.692307692307692:0:13:13:4:9:9:29.3456900337539:0.00022883295194508:35.00:39.03	C->T:TCA->TTA:S->L:0.625:0:40:39.3:15:25:9:82.9619021834059:1.1068746613361e-10:35.00:39.03	C->T:TCA->TTA:S->L:0.46:0:100:97.3:54:46:9:157.241721289766:1.58388297580583e-17:35.00:39.03	C->T:TCA->TTA:S->L:0.504273504273504:0:117:113:58:59:9:200.345848456512:8.37717528285926e-23:35.00:39.03	1	451245,	451595,	ribosomal protein S13
NC_012119.1	+	rps13	451270	26	9	4	2	C->T:TCA->TTA:S->L:1:0:12:12.2:0:12:12:1000:3.6980115052534e-07:50.00:39.03	C->T:TCA->TTA:S->L:0.815789473684211:0.00256410256410256:38:37.1:7:31:12:52.41275670683:6.58379770379559e-15:50.00:39.03	C->T:TCA->TTA:S->L:0.678899082568807:0.000884955752212389:109:110:35:74:12:172.165190930971:1.63608378408333e-31:50.00:39.03	C->T:TCA->TTA:S->L:0.672727272727273:0.00087719298245614:110:116:36:74:12:172.864759297161:2.19659396937122e-31:50.00:39.03	1	451245,	451595,	ribosomal protein S13
NC_012119.1	+	rps13	451300	56	19	4	2	C->T:TCA->TTA:S->L:1:0:9:9.3:0:9:30:1000:2.05676676264912e-05:35.00:39.03	C->T:TCA->TTA:S->L:0.805555555555556:0:36:36.5:7:29:30:90.3969434342295:7.28207927844038e-14:35.00:39.03	C->T:TCA->TTA:S->L:0.747368421052632:0:95:100.7:24:71:30:227.237367819037:9.58774586917704e-32:35.00:39.03	C->T:TCA->TTA:S->L:0.64:0:100:103.7:36:64:30:211.631813615042:1.16398494925175e-26:35.00:39.03	1	451245,	451595,	ribosomal protein S13
NC_012119.1	+	rps13	451344	100	34	4	1	C->T:CGT->TGT:R->C:0.769230769230769:0:13:13.5:3:10:44:31.7214430262262:5.38430475164894e-05:35.00:39.03	C->T:CGT->TGT:R->C:0.638297872340426:0:47:47.6:17:30:44:99.2432383193369:8.48477091546268e-13:35.00:39.03	C->T:CGT->TGT:R->C:0.579439252336449:0:107:114.9:45:62:44:207.751629184536:6.23135485203406e-25:35.00:39.03	C->T:CGT->TGT:R->C:0.525862068965517:0:116:120.1:55:61:44:206.407333970099:7.97650328855317e-24:35.00:39.03	1	451245,	451595,	ribosomal protein S13
NC_012119.1	+	rps13	451500	256	86	4	1	C->T:CGT->TGT:R->C:1:0.00454545454545455:21:22:0:21:156:1000:1.85784555598074e-12:40.00:39.03	C->T:CGT->TGT:R->C:0.790322580645161:0:62:64:13:49:156:153.93676770519:8.32457243815308e-23:40.00:39.03	C->T:CGT->TGT:R->C:0.636363636363636:0.000854700854700855:110:115.1:40:70:156:166.461268024275:4.86963539586417e-29:40.00:39.03	C->T:CGT->TGT:R->C:0.67175572519084:0:131:137.3:43:88:156:1000:3.43998780698105e-37:40.00:39.03	1	451245,	451595,	ribosomal protein S13
NC_012119.1	+	rps13	451531	287	96	4	2	C->T:TCG->TTG:S->L:0.807692307692308:0:26:26.2:5:21:31:65.3841302235943:3.42618774478789e-10:55.00:39.03	C->T:TCG->TTG:S->L:0.727272727272727:0:55:60.2:15:40:31:128.965722800176:7.32265361008352e-18:55.00:39.03	C->T:TCG->TTG:S->L:0.594827586206897:0:116:116.6:47:69:31:230.488266056352:6.32458945204478e-28:55.00:39.03	C->T:TCG->TTG:S->L:0.648854961832061:0.00075187969924812:131:132.6:46:85:31:206.001152062704:2.05900719461341e-35:55.00:39.03	1	451245,	451595,	ribosomal protein S13
NC_012119.1	+	orf102	452291	173	58	2	2			C->T:TCG->TTG:S->L:0.174757281553398:0.00099009900990099:103:101.4:85:18:325:45.5222675734142:1.69219575863748e-06:70.00:50.98	C->T:TCG->TTG:S->L:0.116279069767442:0.00238095238095238:86:81.5:76:10:325:21.6942753579822:0.000740229880270756:70.00:50.98	1	452119,	452424,	orf102
NC_012119.1	+	rpl32	477924	55	19	4	1	T->A:TTT->ATT:F->I:1:0:197:203.4:0:197:599:1000:6.16971815553268e-118:20.00:36.21	T->A:TTT->ATT:F->I:1:0:133:136.4:0:133:599:1000:1.72556006306794e-79:20.00:36.21	T->A:TTT->ATT:F->I:1:0:90:91.9:0:90:599:1000:1.09875320584017e-53:20.00:36.21	T->A:TTT->ATT:F->I:1:0:116:122.8:0:116:599:1000:2.76893604747478e-69:20.00:36.21	1	477870,	478043,	ribosomal protein L32
NC_012119.1	+	rpl32	477953	84	28	4	3	G->A:GCG->GCA:A->A:1:0:190:187.8:0:190:6:1000:9.92748190715971e-114:60.00:36.21	G->A:GCG->GCA:A->A:1:0:146:141.7:0:146:6:1000:2.69379447039967e-87:60.00:36.21	G->A:GCG->GCA:A->A:1:0:87:88:0:87:6:1000:6.91415800546025e-52:60.00:36.21	G->A:GCG->GCA:A->A:1:0:104:108.7:0:104:6:1000:4.39920797968618e-62:60.00:36.21	1	477870,	478043,	ribosomal protein L32
NC_012119.1	-	ndhE	482715	233	78	4	2	C->T:CCA->CTA:P->L:0.884057971014493:0:69:68.8:8:61:46:179.432969294532:8.90708016386258e-31:40.00:32.03	C->T:CCA->CTA:P->L:0.855072463768116:0:69:72.3:10:59:46:178.119847055327:6.09838088552452e-29:40.00:32.03	C->T:CCA->CTA:P->L:0.683544303797468:0:79:81.8:25:54:46:176.525806263641:3.2051524211003e-23:40.00:32.03	C->T:CCA->CTA:P->L:0.584615384615385:0:65:65.3:27:38:46:127.200449142283:1.4568650224417e-15:40.00:32.03	1	482947,	482642,	NADH dehydrogenase subunit 4L
NC_012119.1	-	ndhE	482669	279	93	4	3	C->T:ATC->ATT:I->I:0.978494623655914:0:186:203.7:4:182:44:1000:1.32272178052027e-103:35.00:32.03	C->T:ATC->ATT:I->I:0.99438202247191:0.000512820512820513:178:187.4:1:177:44:1000:2.88578846934235e-104:35.00:32.03	C->T:ATC->ATT:I->I:0.967320261437909:0:153:169.6:5:148:44:1000:1.29553545955738e-82:35.00:32.03	C->T:ATC->ATT:I->I:0.952095808383233:0.000564971751412429:167:179.6:8:159:44:1000:1.21484824901106e-86:35.00:32.03	1	482947,	482642,	NADH dehydrogenase subunit 4L
NC_012119.1	+	rps10	488759	2	1	4	2	C->T:ACG->ATG:T->M:0.9:0:30:33.2:3:27:55:78.0001302948594:4.61338460577699e-14:50.00:39.67	C->T:ACG->ATG:T->M:0.69811320754717:0:53:55.1:16:37:55:120.432432897839:3.05014675194294e-16:50.00:39.67	C->T:ACG->ATG:T->M:0.773809523809524:0:84:87.2:19:65:55:205.776667651616:1.06808399452324e-29:50.00:39.67	C->T:ACG->ATG:T->M:0.67741935483871:0:93:100.6:30:63:55:206.304665422007:6.9080754128013e-27:50.00:39.67	2	488758,490060,	489007,490172,	ribosomal protein S10
NC_012119.1	+	rps10	488773	16	6	4	1	C->T:CGC->TGC:R->C:0.838709677419355:0.00588235294117647:31:33.8:5:26:14:33.4403406652122:8.09989329965119e-13:40.00:39.67	C->T:CGC->TGC:R->C:0.60377358490566:0:53:55.9:21:32:14:106.691913596072:2.41457045517787e-13:40.00:39.67	C->T:CGC->TGC:R->C:0.7:0:90:95.8:27:63:14:204.942085578504:2.69628134372602e-27:40.00:39.67	C->T:CGC->TGC:R->C:0.537037037037037:0:108:104.6:50:58:14:195.88116645669:8.05519770267022e-23:40.00:39.67	2	488758,490060,	489007,490172,	ribosomal protein S10
NC_012119.1	+	rps10	488995	238	80	4	1	C->T:CGG->TGG:R->W:0.909090909090909:0:11:11.8:1:10:222:28.5447238948793:1.70108529241656e-05:35.00:39.67	C->T:CGG->TGG:R->W:0.65625:0:32:32.9:11:21:222:69.1602443666441:3.13867105670756e-09:35.00:39.67	C->T:CGG->TGG:R->W:0.625:0.006:48:49.4:18:30:222:46.2560084202696:1.06431775518519e-12:35.00:39.67	C->T:CGG->TGG:R->W:0.465753424657534:0.00135135135135135:73:74.1:39:34:222:77.7019299671042:3.68260787162673e-13:35.00:39.67	2	488758,490060,	489007,490172,	ribosomal protein S10
NC_012119.1	+	rps10	490111	302	101	4	2	C->T:TCG->TTG:S->L:0.916666666666667:0:12:13.3:1:11:567:31.0498684790483:4.80741495682943e-06:55.00:39.67	C->T:TCG->TTG:S->L:0.894736842105263:0:19:19.4:2:17:567:49.4233383627515:5.94139008802641e-09:55.00:39.67	C->T:TCG->TTG:S->L:0.534883720930233:0:43:45.5:20:23:567:77.7060148560251:2.03215873421893e-09:55.00:39.67	C->T:TCG->TTG:S->L:0.725490196078431:0.00958605664488017:51:51.8:14:37:567:46.1043367315614:1.52630648766224e-16:55.00:39.67	2	488758,490060,	489007,490172,	ribosomal protein S10
NC_012119.1	+	rps10	490140	331	111	4	1	C->T:CGA->TGA:R->*:1:0:17:17:0:17:29:1000:4.28521312391771e-10:35.00:39.67	C->T:CGA->TGA:R->*:0.870967741935484:0:31:28.7:4:27:29:80.4318209487836:1.12498518050711e-13:35.00:39.67	C->T:CGA->TGA:R->*:0.714285714285714:0:49:48.5:14:35:29:113.341273869514:1.46745563174376e-15:35.00:39.67	C->T:CGA->TGA:R->*:0.763888888888889:0:72:72.7:17:55:29:174.865120933721:5.12040922040281e-25:35.00:39.67	2	488758,490060,	489007,490172,	ribosomal protein S10
NC_012119.1	+	rps10	490151	342	114	4	3	C->T:ATC->ATT:I->I:0.571428571428571:0:21:19.9:9:12:11:40.2728783933918:2.65804750462501e-05:40.00:39.67	C->T:ATC->ATT:I->I:0.444444444444444:0:36:34.3:20:16:11:54.8110584486771:1.77534756793999e-06:40.00:39.67	C->T:ATC->ATT:I->I:0.264150943396226:0:53:52.3:39:14:11:48.9414969167351:2.27411941559377e-05:40.00:39.67	C->T:ATC->ATT:I->I:0.379746835443038:0:79:78.1:49:30:11:103.615078259678:3.06022830112512e-11:40.00:39.67	2	488758,490060,	489007,490172,	ribosomal protein S10
NC_012119.1	+	atp8	490393	21	7	4	3	C->T:TTC->TTT:F->F:0.857142857142857:0:14:18:2:12:169:36.16871430304:2.99128041758276e-06:25.00:41.04	C->T:TTC->TTT:F->F:0.5:0:16:17.5:8:8:169:27.1838675223348:0.00122358175750834:25.00:41.04	C->T:TTC->TTT:F->F:0.387096774193548:0:31:34.9:19:12:169:41.4099743214516:6.53289451975525e-05:25.00:41.04	C->T:TTC->TTT:F->F:0.481481481481481:0:27:30.4:14:13:169:44.2992433736971:1.81002820405e-05:25.00:41.04	1	490373,	490852,	ATPase subunit 8
NC_012119.1	+	atp8	490402	30	10	2	3			C->T:TTC->TTT:F->F:0.307692307692308:0:26:31.8:18:8:9:27.8485598546012:0.00207600770804776:30.00:41.04	C->T:TTC->TTT:F->F:0.458333333333333:0:24:27.1:13:11:9:37.610135265343:0.000110472310904359:30.00:41.04	1	490373,	490852,	ATPase subunit 8
NC_012119.1	+	atp8	490419	47	16	4	2	C->T:TCA->TTA:S->L:1:0:9:8.3:0:9:26:1000:2.05676676264912e-05:45.00:41.04	C->T:TCA->TTA:S->L:0.666666666666667:0:21:20.7:7:14:26:45.9807576722257:2.19976345210345e-06:45.00:41.04	C->T:TCA->TTA:S->L:0.481481481481481:0:27:27:14:13:17:44.2992433736971:1.81002820405e-05:45.00:41.04	C->T:TCA->TTA:S->L:0.580645161290323:0:31:33.4:13:18:17:60.300596023707:1.11543540630683e-07:45.00:41.04	1	490373,	490852,	ATPase subunit 8
NC_012119.1	+	atp8	490430	58	20	3	1		C->T:CTC->TTC:L->F:0.8:0:20:21.5:4:16:11:50.0207736397588:7.70857278087532e-08:35.00:41.04	C->T:CTC->TTC:L->F:0.59375:0:32:32.6:13:19:11:63.4819525786393:3.98369787966727e-08:35.00:41.04	C->T:CTC->TTC:L->F:0.689655172413793:0:29:33.2:9:20:11:65.263881719249:5.42156500999143e-09:35.00:41.04	1	490373,	490852,	ATPase subunit 8
NC_012119.1	+	atp8	490448	76	26	3	1		C->T:CCC->TCC:P->S:0.777777777777778:0:18:19.5:4:14:18:44.242348478523:8.06048588608918e-07:30.00:41.04	C->T:CCC->TCC:P->S:0.6:0:35:34.6:14:21:18:70.072707739156:6.01899702599545e-09:30.00:41.04	C->T:CCC->TCC:P->S:0.689655172413793:0:29:29.8:9:20:18:65.263881719249:5.42156500999143e-09:30.00:41.04	1	490373,	490852,	ATPase subunit 8
NC_012119.1	+	atp8	490449	77	26	3	2		C->T:CCC->CTC:P->L:0.352941176470588:0:17:19.5:11:6:1:20.786521732077:0.00920214379613712:30.00:41.04	C->T:CCC->CTC:P->L:0.628571428571429:0:35:34.6:13:22:1:72.9462003895371:1.71971343599869e-09:30.00:41.04	C->T:CCC->CTC:P->L:0.5:0:28:29.8:14:14:1:47.5717681640858:6.91101677910001e-06:30.00:41.04	1	490373,	490852,	ATPase subunit 8
NC_012119.1	+	atp8	490645	273	91	4	3	C->T:GCC->GCT:A->A:0.894736842105263:0.00370879120879121:57:54.8:6:51:226:68.2485850825:4.38738836881164e-26:50.00:41.04	C->T:GCC->GCT:A->A:0.717391304347826:0.00212765957446809:46:47.1:13:33:196:62.945788458509:9.85253453298237e-15:50.00:41.04	C->T:GCC->GCT:A->A:0.755555555555556:0:90:94.6:22:68:196:216.937170920095:1.29914138913624e-30:50.00:41.04	C->T:GCC->GCT:A->A:0.712871287128713:0:101:104.9:29:72:196:233.266998552722:2.15299636969858e-31:50.00:41.04	1	490373,	490852,	ATPase subunit 8
NC_012119.1	+	atp8	490824	452	151	4	2	C->T:CCA->CTA:P->L:0.941176470588235:0:51:53.2:3:48:20:129.247235304567:6.20706966272582e-26:55.00:41.04	C->T:CCA->CTA:P->L:0.806451612903226:0.00153846153846154:62:64.6:12:50:20:96.4346442563136:1.44292588927989e-23:55.00:41.04	C->T:CCA->CTA:P->L:0.735632183908046:0.00104166666666667:87:94:23:64:20:140.607916065228:2.0153102542109e-28:55.00:41.04	C->T:CCA->CTA:P->L:0.831775700934579:0:107:109.4:18:89:20:1000:1.67153408107952e-42:55.00:41.04	1	490373,	490852,	ATPase subunit 8
NC_012119.1	+	cox3	491568	112	38	4	1	C->T:CCA->TCA:P->S:0.975609756097561:0:41:43.3:1:40:345:93.8759053061107:9.88736453570818e-23:45.00:44.61	C->T:CCA->TCA:P->S:0.906976744186046:0:43:45.7:4:39:345:111.649609763659:2.68721014680002e-20:45.00:44.61	C->T:CCA->TCA:P->S:0.6875:0:64:62.5:20:44:345:143.671270019922:4.48245727897558e-19:45.00:44.61	C->T:CCA->TCA:P->S:0.741935483870968:0:62:67.1:16:46:345:147.527849081692:1.13089316572311e-20:45.00:44.61	1	491457,	492254,	cytochrome c oxidase subunit 3
NC_012119.1	+	cox3	491701	245	82	2	2		C->T:CCT->CTT:P->L:0.75:0:8:8:2:6:133:19.1836069326159:0.00349650349650349:40.00:44.61		C->T:CCT->CTT:P->L:0.233333333333333:0:30:33:23:7:133:24.5391963661935:0.00527126753710158:40.00:44.61	1	491457,	492254,	cytochrome c oxidase subunit 3
NC_012119.1	+	cox3	491844	388	130	4	1	C->T:CGG->TGG:R->W:0.928571428571429:0:14:13.5:1:13:276:35.9542509321245:3.73910052197846e-07:50.00:44.61	C->T:CGG->TGG:R->W:0.642857142857143:0:28:27.6:10:18:143:59.4800094386159:6.18058411139025e-08:50.00:44.61	C->T:CGG->TGG:R->W:0.478260869565217:0:23:24.4:12:11:276:37.5019496101284:0.000101349222166012:50.00:44.61	C->T:CGG->TGG:R->W:0.5:0:38:38.2:19:19:143:64.561685365545:9.24153528516723e-08:50.00:44.61	1	491457,	492254,	cytochrome c oxidase subunit 3
NC_012119.1	+	cox3	491869	413	138	4	2	C->T:CCT->CTT:P->L:1:0:16:15.5:0:16:25:1000:1.663670977521e-09:40.00:44.61	C->T:CCT->CTT:P->L:0.733333333333333:0:30:30.7:8:22:25:70.7794094211269:4.13509195677314e-10:40.00:44.61	C->T:CCT->CTT:P->L:0.703703703703704:0:27:27.6:8:19:25:61.7369554694483:1.20886246844405e-08:40.00:44.61	C->T:CCT->CTT:P->L:0.627906976744186:0:43:42.6:16:27:25:89.5387105701995:1.65291045592583e-11:40.00:44.61	1	491457,	492254,	cytochrome c oxidase subunit 3
NC_012119.1	+	cox3	491878	422	141	4	2	C->T:CCT->CTT:P->L:1:0:21:19.4:0:21:9:1000:1.85784555598074e-12:50.00:44.61	C->T:CCT->CTT:P->L:0.818181818181818:0.00645833333333333:33:31.9:6:27:9:34.7116624119558:4.51922618226575e-13:50.00:44.61	C->T:CCT->CTT:P->L:0.71875:0:32:29.7:9:23:9:74.3713518803997:1.91170440884736e-10:50.00:44.61	C->T:CCT->CTT:P->L:0.613636363636364:0:44:43.5:17:27:9:89.8285731127885:2.04518332274798e-11:50.00:44.61	1	491457,	492254,	cytochrome c oxidase subunit 3
NC_012119.1	+	cox3	491983	527	176	4	2	C->T:TCC->TTC:S->F:1:0:37:38.2:0:37:105:1000:5.72694860524655e-22:45.00:44.61	C->T:TCC->TTC:S->F:0.878048780487805:0:41:41.7:5:36:105:106.533849210367:3.22693916351908e-18:45.00:44.61	C->T:TCC->TTC:S->F:0.846153846153846:0:52:52.1:8:44:105:133.72885290753:1.61624410508815e-21:45.00:44.61	C->T:TCC->TTC:S->F:0.711864406779661:0:59:60:17:42:105:136.116956011968:1.56933174689576e-18:45.00:44.61	1	491457,	492254,	cytochrome c oxidase subunit 3
NC_012119.1	+	cox3	492022	566	189	4	2	C->T:TCC->TTC:S->F:0.96:0:50:51.2:2:48:39:122.103086429638:1.31428519064e-26:50.00:44.61	C->T:TCC->TTC:S->F:0.886792452830189:0.0110463121783876:53:53.4:6:47:39:41.8531257634995:1.43666142674509e-23:50.00:44.61	C->T:TCC->TTC:S->F:0.873015873015873:0:63:66.4:8:55:39:163.536562017875:1.76292315239679e-27:50.00:44.61	C->T:TCC->TTC:S->F:0.729411764705882:0:85:85.6:23:62:39:199.747256303036:1.98895490409738e-27:50.00:44.61	1	491457,	492254,	cytochrome c oxidase subunit 3
NC_012119.1	+	cox3	492058	602	201	4	2	C->T:TCC->TTC:S->F:0.982758620689655:0:58:57.8:1:57:36:125.721219804969:9.60721291507653e-33:40.00:44.61	C->T:TCC->TTC:S->F:0.916666666666667:0:72:71.6:6:66:36:186.29921087429:1.73523401881461e-34:40.00:44.61	C->T:TCC->TTC:S->F:0.881578947368421:0:76:74.5:9:67:36:197.580988588627:1.11622368940308e-33:40.00:44.61	C->T:TCC->TTC:S->F:0.806451612903226:0:93:93.6:18:75:35:233.672210528248:4.15405831228402e-35:40.00:44.61	1	491457,	492254,	cytochrome c oxidase subunit 3
NC_012119.1	+	cox3	492109	653	218	4	2	C->T:TCG->TTG:S->L:1:0.00511396843950906:56:59:0:56:51:1000:2.56022910232874e-33:35.00:44.61	C->T:TCG->TTG:S->L:0.9:0.00933333333333333:70:73.8:7:63:51:57.9161902201968:5.12637707272641e-32:35.00:44.61	C->T:TCG->TTG:S->L:0.918032786885246:0.0032258064516129:61:61.9:5:56:51:73.2553212556068:2.33162433656582e-29:35.00:44.61	C->T:TCG->TTG:S->L:0.853658536585366:0:82:80.9:12:70:51:211.560647459878:3.28274280248224e-34:35.00:44.61	1	491457,	492254,	cytochrome c oxidase subunit 3
NC_012119.1	+	cox3	492210	754	252	4	1	C->T:CGG->TGG:R->W:0.980769230769231:0:52:54.3:1:51:101:114.76786956261:3.34793401441519e-29:50.00:44.61	C->T:CGG->TGG:R->W:0.883333333333333:0:60:64.3:7:53:101:156.017111399175:9.00118023644727e-27:50.00:44.61	C->T:CGG->TGG:R->W:0.867924528301887:0:53:60:7:46:101:137.403879053252:6.15712040033598e-23:50.00:44.61	C->T:CGG->TGG:R->W:0.823529411764706:0:51:53.6:9:42:101:129.580679884989:3.69940317386862e-20:50.00:44.61	1	491457,	492254,	cytochrome c oxidase subunit 3
NC_012119.1	+	sdh4	492210	29	10	4	2	C->T:TCG->TTG:S->L:0.980769230769231:0:52:54.3:1:51:101:114.76786956261:3.34793401441519e-29:50.00:41.20	C->T:TCG->TTG:S->L:0.883333333333333:0:60:64.3:7:53:101:156.017111399175:9.00118023644727e-27:50.00:41.20	C->T:TCG->TTG:S->L:0.867924528301887:0:53:60:7:46:101:137.403879053252:6.15712040033598e-23:50.00:41.20	C->T:TCG->TTG:S->L:0.823529411764706:0:51:53.6:9:42:101:129.580679884989:3.69940317386862e-20:50.00:41.20	1	492182,	492613,	succinate dehydrogenase subunit 4
NC_012119.1	+	sdh4	492303	122	41	4	2	C->T:ACC->ATC:T->I:0.28:0.00266666666666667:75:74:54:21:93:43.4172157930981:9.3572901308421e-08:50.00:41.20	C->T:ACC->ATC:T->I:0.109756097560976:0:82:78.8:73:9:93:31.8629091426586:0.00154930550882952:50.00:41.20	C->T:ACC->ATC:T->I:0.159574468085106:0:94:91.2:79:15:93:52.9063594408946:1.66500791655157e-05:50.00:41.20	C->T:ACC->ATC:T->I:0.180327868852459:0:122:117.6:100:22:93:77.4684438196615:8.42855198218569e-08:50.00:41.20	1	492182,	492613,	succinate dehydrogenase subunit 4
NC_012119.1	+	sdh4	492336	155	52	4	2	C->T:CCA->CTA:P->L:0.959183673469388:0:98:98.5:4:94:33:1000:7.43375540235501e-52:55.00:41.20	C->T:CCA->CTA:P->L:0.893617021276596:0:94:99.5:10:84:33:1000:1.1448118453406e-42:55.00:41.20	C->T:CCA->CTA:P->L:0.894230769230769:0:104:108.8:11:93:33:1000:3.13013301756773e-47:55.00:41.20	C->T:CCA->CTA:P->L:0.864864864864865:0:148:150.9:20:128:33:1000:6.88493347176323e-63:55.00:41.20	1	492182,	492613,	succinate dehydrogenase subunit 4
NC_012119.1	+	sdh4	492352	171	57	1	3		C->T:ATC->ATT:I->I:0.101123595505618:0:89:88.1:80:9:16:31.8827727804703:0.0015792567536211:15.00:41.20			1	492182,	492613,	succinate dehydrogenase subunit 4
NC_012119.1	+	sdh4	492367	186	62	4	3	C->T:GTC->GTT:V->V:0.555555555555556:0.00202020202020202:99:102.7:44:55:31:113.375859648758:6.82892310664318e-22:35.00:41.20	C->T:GTC->GTT:V->V:0.72:0.004:100:92.2:28:72:15:117.416222282745:1.4966983707778e-31:35.00:41.20	C->T:GTC->GTT:V->V:0.623853211009174:0.00315789473684211:109:106.9:41:68:31:123.811230623336:5.20219586192282e-28:35.00:41.20	C->T:GTC->GTT:V->V:0.650602409638554:0.0037593984962406:166:159.3:58:108:31:186.173195309221:1.38166549663777e-44:35.00:41.20	1	492182,	492613,	succinate dehydrogenase subunit 4
NC_012119.1	+	sdh4	492384	203	68	4	2	C->T:CCA->CTA:P->L:0.94949494949495:0:99:101.8:5:94:17:1000:4.04215166852933e-51:40.00:41.20	C->T:CCA->CTA:P->L:0.861386138613861:0:101:101.8:14:87:17:1000:9.8768939574719e-43:40.00:41.20	C->T:CCA->CTA:P->L:0.875:0.000909090909090909:112:110.8:14:98:17:196.915934500695:9.59906705643747e-49:40.00:41.20	C->T:CCA->CTA:P->L:0.825301204819277:0.000571428571428571:166:171.9:29:137:17:1000:8.5046430882239e-65:40.00:41.20	1	492182,	492613,	succinate dehydrogenase subunit 4
NC_012119.1	+	sdh4	492440	259	87	4	1	C->T:CAT->TAT:H->Y:1:0:108:108.2:0:108:56:1000:1.75109780856076e-64:45.00:41.20	C->T:CAT->TAT:H->Y:0.925:0:80:86.3:6:74:56:206.005161661055:5.10787586896662e-39:45.00:41.20	C->T:CAT->TAT:H->Y:0.797979797979798:0:99:104.2:20:79:56:247.234953944712:1.07916057544982e-36:45.00:41.20	C->T:CAT->TAT:H->Y:0.826589595375723:0:173:174:30:143:56:1000:1.08007187933007e-67:45.00:41.20	1	492182,	492613,	succinate dehydrogenase subunit 4
NC_012119.1	+	sdh4	492529	348	116	1	3			C->T:CTC->CTT:L->L:0.133333333333333:0:60:62:52:8:89:28.2733840392993:0.00304502776041603:40.00:41.20		1	492182,	492613,	succinate dehydrogenase subunit 4
NC_012119.1	+	sdh4	492534	353	118	4	2	C->T:TCT->TTT:S->F:0.952380952380952:0.00769230769230769:42:50.9:2:40:94:29.0312309974641:5.63460653661444e-22:45.00:41.20	C->T:TCT->TTT:S->F:0.692307692307692:0:26:29.5:8:18:94:58.6913800675077:3.66112633300194e-08:45.00:41.20	C->T:TCT->TTT:S->F:0.462962962962963:0:54:59.7:29:25:5:85.4214883730777:7.77652237283928e-10:45.00:41.20	C->T:TCT->TTT:S->F:0.5:0.0130625248904819:84:91.1:42:42:94:54.0801759852612:4.43032704334669e-16:45.00:41.20	1	492182,	492613,	succinate dehydrogenase subunit 4
NC_012119.1	+	sdh4	492540	359	120	4	2	C->T:CCG->CTG:P->L:0.894736842105263:0.00769230769230769:38:45.5:4:34:6:34.7339915454866:1.62391063870924e-17:35.00:41.20	C->T:CCG->CTG:P->L:0.666666666666667:0:24:26.7:8:16:6:52.5494373396866:3.2617307330381e-07:35.00:41.20	C->T:CCG->CTG:P->L:0.538461538461538:0:52:56.2:24:28:6:94.5398530588693:2.37997433699601e-11:35.00:41.20	C->T:CCG->CTG:P->L:0.578313253012048:0.00123456790123457:83:87.3:35:48:6:108.500224324357:1.98663033008741e-19:35.00:41.20	1	492182,	492613,	succinate dehydrogenase subunit 4
NC_012119.1	+	rps1	494128	23	8	4	2	C->T:CCT->CTT:P->L:0.615384615384615:0:13:13.4:5:8:54:26.6055636344784:0.000823798627002289:70.00:45.04	C->T:CCT->CTT:P->L:0.375:0:24:24.4:15:9:54:31.1017718905549:0.000779618879810766:70.00:45.04	C->T:CCT->CTT:P->L:0.774436090225564:0:133:134.3:30:103:54:1000:8.76727678428004e-47:70.00:45.04	C->T:CCT->CTT:P->L:0.693251533742331:0:163:166.8:50:113:54:1000:2.73995938956562e-48:70.00:45.04	1	494106,	494609,	ribosomal protein S1
NC_012119.1	+	rps1	494161	56	19	4	2	C->T:CCT->CTT:P->L:0.75:0:8:9:2:6:33:19.1836069326159:0.00349650349650349:50.00:45.04	C->T:CCT->CTT:P->L:0.590909090909091:0:22:22.8:9:13:33:43.4604271141549:9.58133402829942e-06:50.00:45.04	C->T:CCT->CTT:P->L:0.864285714285714:0.00072992700729927:140:140:19:121:33:1000:1.94428344587135e-59:50.00:45.04	C->T:CCT->CTT:P->L:0.849397590361446:0:166:176.3:25:141:33:1000:3.45823382880792e-68:50.00:45.04	1	494106,	494609,	ribosomal protein S1
NC_012119.1	+	rps1	494212	107	36	4	2	C->T:TCC->TTC:S->F:0.636363636363636:0:11:10:4:7:51:23.1675140943463:0.00193498452012384:55.00:45.04	C->T:TCC->TTC:S->F:0.736842105263158:0:19:20.2:5:14:51:44.9843288223796:1.20253735381655e-06:55.00:45.04	C->T:TCC->TTC:S->F:0.732558139534884:0:172:174.8:46:126:51:1000:2.61976764093765e-55:55.00:45.04	C->T:TCC->TTC:S->F:0.803738317757009:0.000469483568075117:214:218.8:42:172:51:1000:1.05905831251307e-79:55.00:45.04	1	494106,	494609,	ribosomal protein S1
NC_012119.1	+	rps1	494485	380	127	3	2	C->T:TCA->TTA:S->L:0.269230769230769:0:26:21.8:19:7:273:24.4591117783086:0.00491686036116572:45.00:45.04		C->T:TCA->TTA:S->L:0.158823529411765:0:170:160.2:143:27:273:95.2370204563864:2.42866309256153e-09:45.00:45.04	C->T:TCA->TTA:S->L:0.162393162393162:0:234:233.6:196:38:273:133.999922660924:7.09194487478413e-13:45.00:45.04	1	494106,	494609,	ribosomal protein S1
NC_012119.1	+	rps1	494546	441	147	4	3	C->T:ATC->ATT:I->I:0.782608695652174:0:23:26.2:5:18:61:56.7567870294228:1.19367009028868e-08:40.00:45.04	C->T:ATC->ATT:I->I:0.733333333333333:0:45:48.9:12:33:334:106.16911413169:6.8121264479944e-15:40.00:45.04	C->T:ATC->ATT:I->I:0.821989528795812:0:191:197.1:34:157:61:1000:5.74089871390917e-74:40.00:45.04	C->T:ATC->ATT:I->I:0.635687732342007:0:269:279.3:98:171:61:1000:4.68587563373433e-70:40.00:45.04	1	494106,	494609,	ribosomal protein S1
NC_012119.1	+	rps1	494556	451	151	1	1	C->T:CGA->TGA:R->*:0.44:0:25:23.4:14:11:10:37.7053087178323:0.000119329420379199:40.00:45.04				1	494106,	494609,	ribosomal protein S1
NC_012119.1	+	rps1	494581	476	159	1	2			C->T:CCC->CTC:P->L:0.16078431372549:0.000769230769230769:255:265.5:214:41:35:108.330962702:7.91253212681846e-14:50.00:45.04		1	494106,	494609,	ribosomal protein S1
NC_012119.1	-	rps12	512561	71	24	4	2	C->T:TCG->TTG:S->L:0.972103004291845:0:466:453.4:13:453:29:1000:1.00384414118657e-254:50.00:44.18	C->T:TCG->TTG:S->L:0.945945945945946:0:444:437.4:24:420:29:1000:1.95176296394214e-226:50.00:44.18	C->T:TCG->TTG:S->L:0.807228915662651:0.0004149377593361:249:244.8:48:201:29:1000:2.43889975550774e-93:50.00:44.18	C->T:TCG->TTG:S->L:0.793991416309013:0:233:224.8:48:185:29:1000:5.56748363839411e-85:50.00:44.18	1	512631,	512254,	ribosomal protein S12
NC_012119.1	-	rps12	512532	100	34	4	1	C->T:CGC->TGC:R->C:0.955026455026455:0:378:411.1:17:361:4:1000:2.50157762573031e-197:65.00:44.18	C->T:CGC->TGC:R->C:0.932795698924731:0:372:409.1:25:347:4:1000:1.0271716964777e-183:65.00:44.18	C->T:CGC->TGC:R->C:0.759433962264151:0.000471698113207547:212:223.7:51:161:4:1000:5.59182182650365e-72:65.00:44.18	C->T:CGC->TGC:R->C:0.746113989637306:0.000518134715025907:193:200.4:49:144:4:1000:8.89961153436667e-64:65.00:44.18	1	512631,	512254,	ribosomal protein S12
NC_012119.1	-	rps12	512528	104	35	4	2	C->T:CCG->CTG:P->L:0.89572192513369:0:374:428.1:39:335:8:1000:1.87314526814701e-169:65.00:44.18	C->T:CCG->CTG:P->L:0.861788617886179:0:369:423:51:318:8:1000:3.91297631720269e-155:65.00:44.18	C->T:CCG->CTG:P->L:0.701421800947867:0.000434782608695652:211:230:63:148:8:1000:1.97368006668352e-63:65.00:44.18	C->T:CCG->CTG:P->L:0.692307692307692:0:195:204.4:60:135:8:1000:1.52592951389448e-57:65.00:44.18	1	512631,	512254,	ribosomal protein S12
NC_012119.1	-	rps12	512520	112	38	4	1	C->T:CCA->TCA:P->S:0.971360381861575:0:419:446.2:12:407:34:1000:1.45532983392591e-228:60.00:44.18	C->T:CCA->TCA:P->S:0.936585365853659:0.000228310502283105:410:427.6:26:384:34:1000:2.51942473708497e-204:60.00:44.18	C->T:CCA->TCA:P->S:0.804347826086957:0.000434782608695652:230:236.1:45:185:34:1000:9.83283000963176e-86:60.00:44.18	C->T:CCA->TCA:P->S:0.798029556650246:0:203:208.1:41:162:34:1000:9.89118495072214e-75:60.00:44.18	1	512631,	512254,	ribosomal protein S12
NC_012119.1	-	rps12	512486	146	49	4	2	C->T:CCA->CTA:P->L:0.98989898989899:0.000246305418719212:396:412.4:4:392:50:1000:1.42330598460175e-228:40.00:44.18	C->T:CCA->CTA:P->L:0.994884910485934:0:391:424:2:389:50:1000:1.06168130123584e-229:40.00:44.18	C->T:CCA->CTA:P->L:0.950248756218905:0:201:210.2:10:191:50:1000:9.44935426483854e-104:40.00:44.18	C->T:CCA->CTA:P->L:0.94:0:200:213.7:12:188:50:1000:1.21713409812503e-100:40.00:44.18	1	512631,	512254,	ribosomal protein S12
NC_012119.1	-	rps12	512436	196	66	4	1	C->T:CAC->TAC:H->Y:0.986455981941309:0.00748777549560915:443:456:6:437:25:1000:6.3894735814675e-252:45.00:44.18	C->T:CAC->TAC:H->Y:0.971922246220302:0.00807416610986218:463:472.7:13:450:25:1000:9.49432914787234e-252:45.00:44.18	C->T:CAC->TAC:H->Y:0.894273127753304:0.00683760683760684:227:231.5:24:203:25:1000:4.66121034291602e-102:45.00:44.18	C->T:CAC->TAC:H->Y:0.892241379310345:0.00798496613835408:232:237.8:25:207:25:1000:7.77022888231201e-104:45.00:44.18	1	512631,	512254,	ribosomal protein S12
NC_012119.1	-	rps12	512411	221	74	4	2	C->T:TCG->TTG:S->L:0.954954954954955:0:555:624.7:25:530:16521:1000:1.39544157005843e-289:45.00:44.18	C->T:TCG->TTG:S->L:0.95221843003413:0:586:669.5:28:558:11478:1000:1.37589282341763e-303:45.00:44.18	C->T:TCG->TTG:S->L:0.855633802816901:0:284:314:41:243:1731:1000:6.43924895193391e-118:45.00:44.18	C->T:TCG->TTG:S->L:0.818481848184819:0.00061633428300095:303:324.1:55:248:1731:1000:3.34680013598281e-116:45.00:44.18	1	512631,	512254,	ribosomal protein S12
NC_012119.1	-	nad3	512993	44	15	4	2	C->T:CCG->CTG:P->L:0.916030534351145:0:131:134.1:11:120:17:1000:2.18405413217836e-62:45.00:40.06	C->T:CCG->CTG:P->L:0.927152317880795:0:151:153.6:11:140:17:1000:9.55290126596078e-74:45.00:40.06	C->T:CCG->CTG:P->L:0.631284916201117:0:179:175.4:66:113:17:1000:2.2927487814528e-46:45.00:40.06	C->T:CCG->CTG:P->L:0.5:0:148:147.8:74:74:17:251.450774581597:2.24616846509386e-28:45.00:40.06	1	513036,	512680,	NADH dehydrogenase subunit 3
NC_012119.1	-	nad3	512976	61	21	4	1	C->T:CCA->TCA:P->S:0.787610619469027:0:113:117.1:24:89:1:1000:6.3337491220805e-41:45.00:40.06	C->T:CCA->TCA:P->S:0.75:0:132:140.4:33:99:1:1000:3.84098638150028e-44:45.00:40.06	C->T:CCA->TCA:P->S:0.445205479452055:0:146:147.3:81:65:1:222.646813772959:2.55504979529547e-24:45.00:40.06	C->T:CCA->TCA:P->S:0.361344537815126:0:119:130.1:76:43:1:148.830029878808:1.08055232469669e-15:45.00:40.06	1	513036,	512680,	NADH dehydrogenase subunit 3
NC_012119.1	-	nad3	512975	62	21	4	2	C->T:CCA->CTA:P->L:0.853448275862069:0:116:117.1:17:99:4:1000:3.41221716471474e-48:45.00:40.06	C->T:CCA->CTA:P->L:0.848484848484849:0:132:140.4:20:112:4:1000:3.31440255948476e-54:45.00:40.06	C->T:CCA->CTA:P->L:0.467625899280576:0:139:147.3:74:65:4:221.947365747152:1.36515578732411e-24:45.00:40.06	C->T:CCA->CTA:P->L:0.38655462184874:0:119:130.1:73:46:4:158.748502456869:6.24250253119066e-17:45.00:40.06	1	513036,	512680,	NADH dehydrogenase subunit 3
NC_012119.1	-	nad3	512971	66	22	4	3	C->T:CTC->CTT:L->L:0.629310344827586:0:116:118.2:43:73:14:242.007081656561:3.98019859127835e-30:50.00:40.06	C->T:CTC->CTT:L->L:0.529411764705882:0:136:143.3:64:72:14:243.481964547127:4.63115141299071e-28:50.00:40.06	C->T:CTC->CTT:L->L:0.328671328671329:0:143:150.2:96:47:14:163.255902402656:7.56618843299516e-17:50.00:40.06	C->T:CTC->CTT:L->L:0.190839694656489:0:131:129.9:106:25:14:87.9571323704794:8.40801248430989e-09:50.00:40.06	1	513036,	512680,	NADH dehydrogenase subunit 3
NC_012119.1	-	nad3	512957	80	27	4	2	C->T:CCA->CTA:P->L:1:0:107:107.6:0:107:128:1000:6.97196349704717e-64:40.00:40.06	C->T:CCA->CTA:P->L:0.959349593495935:0.00172413793103448:123:119.5:5:118:128:1000:4.60388642733489e-65:40.00:40.06	C->T:CCA->CTA:P->L:0.755555555555556:0:135:127.8:33:102:128:1000:1.17483589181194e-45:40.00:40.06	C->T:CCA->CTA:P->L:0.779816513761468:0:109:107.8:24:85:128:1000:7.30140715469279e-39:40.00:40.06	1	513036,	512680,	NADH dehydrogenase subunit 3
NC_012119.1	-	nad3	512829	208	70	4	1	C->T:CCT->TCT:P->S:0.96969696969697:0.00303030303030303:33:33.1:1:32:1:30.48280410205:4.70951409945409e-18:35.00:40.06	C->T:CCT->TCT:P->S:0.769230769230769:0:39:35.8:9:30:1:95.1643290786784:6.16197863013246e-14:35.00:40.06	C->T:CCT->TCT:P->S:0.586206896551724:0:29:28.8:12:17:1:56.8872353757491:2.62699468211404e-07:35.00:40.06	C->T:CCT->TCT:P->S:0.466666666666667:0:45:38.4:24:21:1:71.7159851160072:2.22063610469025e-08:35.00:40.06	1	513036,	512680,	NADH dehydrogenase subunit 3
NC_012119.1	-	nad3	512828	209	70	4	2	C->T:CCT->CTT:P->L:0.970588235294118:0.00303030303030303:34:33.1:1:33:6:31.0419948784615:1.23009696627537e-18:35.00:40.06	C->T:CCT->CTT:P->L:0.794871794871795:0:39:35.8:8:31:6:97.1693372716108:1.15537099314984e-14:35.00:40.06	C->T:CCT->CTT:P->L:0.689655172413793:0:29:28.8:9:20:6:65.263881719249:5.42156500999143e-09:35.00:40.06	C->T:CCT->CTT:P->L:0.636363636363636:0:44:38.4:16:28:6:92.6700563773854:5.69969122733054e-12:35.00:40.06	1	513036,	512680,	NADH dehydrogenase subunit 3
NC_012119.1	-	nad3	512822	215	72	4	2	C->T:CCG->CTG:P->L:0.970588235294118:0:34:31.6:1:33:15:79.9297602521831:1.23009696627537e-18:50.00:40.06	C->T:CCG->CTG:P->L:0.736842105263158:0:38:33.5:10:28:15:89.9686576447593:9.4894470904041e-13:50.00:40.06	C->T:CCG->CTG:P->L:0.448275862068966:0:29:28.7:16:13:15:44.510632463869:2.15059930033834e-05:50.00:40.06	C->T:CCG->CTG:P->L:0.459459459459459:0.0027027027027027:37:37.2:20:17:15:33.7975825163861:6.93115146387534e-07:50.00:40.06	1	513036,	512680,	NADH dehydrogenase subunit 3
NC_012119.1	-	nad3	512807	230	77	4	2	C->T:TCC->TTC:S->F:0.862068965517241:0:29:23.5:4:25:17:75.0503715359204:1.36094845870425e-12:40.00:40.06	C->T:TCC->TTC:S->F:0.67741935483871:0:31:24.6:10:21:87:68.7682218073356:2.40874755514765e-09:40.00:40.06	C->T:TCC->TTC:S->F:0.366666666666667:0.00625:30:31.4:19:11:17:18.3460245045842:0.000159402626282028:40.00:40.06	C->T:TCC->TTC:S->F:0.297297297297297:0:37:38:26:11:87:38.3316793065564:0.000204552272659047:40.00:40.06	1	513036,	512680,	NADH dehydrogenase subunit 3
NC_012119.1	-	nad3	512790	247	83	2	1	C->T:CCT->TCT:P->S:0.75:0:8:7.7:2:6:70:19.1836069326159:0.00349650349650349:55.00:40.06		C->T:CCT->TCT:P->S:0.259259259259259:0.00344827586206897:27:26.8:20:7:70:13.7477773387757:0.00501426985888693:55.00:40.06		1	513036,	512680,	NADH dehydrogenase subunit 3
NC_012119.1	-	nad3	512720	317	106	4	2	C->T:TCT->TTT:S->F:0.907407407407407:0:54:72.6:5:49:27:140.195334361804:2.01401134590425e-25:40.00:40.06	C->T:TCT->TTT:S->F:0.927272727272727:0:55:73.5:4:51:27:141.393525327334:4.61929207776229e-27:40.00:40.06	C->T:TCT->TTT:S->F:0.60377358490566:0:53:62.2:21:32:27:106.691913596072:2.41457045517787e-13:40.00:40.06	C->T:TCT->TTT:S->F:0.481481481481481:0:54:58.4:28:26:27:88.5984867473941:2.71709817846191e-10:40.00:40.06	1	513036,	512680,	NADH dehydrogenase subunit 3
NC_012119.1	-	nad3	512693	344	115	4	2	C->T:TCG->TTG:S->L:0.960629921259842:0:127:141.2:5:122:5:1000:2.13644818963884e-67:70.00:40.06	C->T:TCG->TTG:S->L:0.96031746031746:0:126:138.7:5:121:5:1000:8.18971806028182e-67:70.00:40.06	C->T:TCG->TTG:S->L:0.736842105263158:0:95:100.2:25:70:5:224.921644111898:4.60211801720478e-31:70.00:40.06	C->T:TCG->TTG:S->L:0.715909090909091:0.000952380952380952:88:97.1:25:63:5:142.24951672724:1.34816194765688e-27:70.00:40.06	1	513036,	512680,	NADH dehydrogenase subunit 3
NC_012119.1	-	nad3	512688	349	117	4	1	C->T:CGG->TGG:R->W:0.96:0.00120935330654001:125:156.4:5:120:127:1000:3.13834997424558e-66:55.56:40.06	C->T:CGG->TGG:R->W:0.883720930232558:0:129:151.6:15:114:127:1000:3.71208829278319e-57:55.56:40.06	C->T:CGG->TGG:R->W:0.694736842105263:0.000909090909090909:95:106.3:29:66:127:151.78743930771:1.81776027329469e-28:55.56:40.06	C->T:CGG->TGG:R->W:0.588888888888889:0.000952380952380952:90:104.3:37:53:127:125.394673169623:1.61874192853576e-21:55.56:40.06	1	513036,	512680,	NADH dehydrogenase subunit 3
NC_012119.1	-	ccmB	513928	16	6	3	1	C->T:CTT->TTT:L->F:0.55:0:20:20:9:11:12:37.0646411600851:7.26532984597503e-05:35.00:40.74	C->T:CTT->TTT:L->F:0.448275862068966:0:29:28.8:16:13:12:44.510632463869:2.15059930033834e-05:35.00:40.74	C->T:CTT->TTT:L->F:0.175:0:40:38.8:33:7:12:24.6595911854506:0.00586881472957423:35.00:40.74		1	513943,	513323,	cytochrome c maturation protein CcmB
NC_012119.1	-	ccmB	513916	28	10	4	1	C->T:CAT->TAT:H->Y:0.8:0:20:20.5:4:16:258:50.0207736397588:7.70857278087532e-08:30.00:40.74	C->T:CAT->TAT:H->Y:0.448275862068966:0:29:29.2:16:13:258:44.510632463869:2.15059930033834e-05:30.00:40.74	C->T:CAT->TAT:H->Y:0.315789473684211:0:38:38.6:26:12:17:41.7383397735673:8.72756363345258e-05:30.00:40.74	C->T:CAT->TAT:H->Y:0.25:0:40:44:30:10:17:35.0037534842622:0.000514828174875506:30.00:40.74	1	513943,	513323,	cytochrome c maturation protein CcmB
NC_012119.1	-	ccmB	513899	45	15	2	3			C->T:CTC->CTT:L->L:0.235294117647059:0:34:31.1:26:8:26:28.0399398736861:0.00245619318288758:50.00:40.74	C->T:CTC->CTT:L->L:0.194444444444444:0.00833333333333333:36:36:29:7:26:11.2791008740712:0.00566670627267825:50.00:40.74	1	513943,	513323,	cytochrome c maturation protein CcmB
NC_012119.1	-	ccmB	513873	71	24	2	2			C->T:CCA->CTA:P->L:0.28:0:25:28.6:18:7:57:24.4340941799382:0.00481256332320163:40.00:40.74	C->T:CCA->CTA:P->L:0.363636363636364:0:33:32.1:21:12:215:41.523188774265:7.20751587220346e-05:40.00:40.74	1	513943,	513323,	cytochrome c maturation protein CcmB
NC_012119.1	-	ccmB	513816	128	43	1	2			C->T:TCA->TTA:S->L:0.291666666666667:0:24:22.6:17:7:158:24.4064426495368:0.00470064324591786:35.00:40.74		1	513943,	513323,	cytochrome c maturation protein CcmB
NC_012119.1	-	ccmB	513658	286	96	4	1	C->T:CGG->TGG:R->W:0.888888888888889:0:36:37.9:4:32:18:93.6474433866635:2.06525220602394e-16:50.00:40.74	C->T:CGG->TGG:R->W:0.606060606060606:0:33:34.5:13:20:18:66.6497352212128:1.40961617280534e-08:50.00:40.74	C->T:CGG->TGG:R->W:0.275862068965517:0:29:30.8:21:8:52:27.9357296722299:0.00223922736919991:50.00:40.74	C->T:CGG->TGG:R->W:0.2:0:55:56.6:44:11:18:38.6718602758284:0.000280651503806691:50.00:40.74	1	513943,	513323,	cytochrome c maturation protein CcmB
NC_012119.1	-	ccmB	513640	304	102	3	1	C->T:CGT->TGT:R->C:0.837837837837838:0:37:39.8:6:31:34:94.7683930634348:3.49140787322487e-15:30.00:40.74	C->T:CGT->TGT:R->C:0.631578947368421:0:38:41.3:14:24:34:79.5216967270115:2.56646409945024e-10:30.00:40.74		C->T:CGT->TGT:R->C:0.254237288135593:0:59:62.1:44:15:34:52.4853502170701:1.10286165423091e-05:30.00:40.74	1	513943,	513323,	cytochrome c maturation protein CcmB
NC_012119.1	-	ccmB	513606	338	113	4	2	C->T:CCG->CTG:P->L:0.906976744186046:0:43:42.9:4:39:29:111.649609763659:2.68721014680002e-20:40.00:40.74	C->T:CCG->CTG:P->L:0.627450980392157:0:51:51.4:19:32:29:106.131179868376:1.5886574465486e-13:40.00:40.74	C->T:CCG->CTG:P->L:0.446808510638298:0:47:45.3:26:21:29:71.9162772537647:2.63627950309819e-08:40.00:40.74	C->T:CCG->CTG:P->L:0.375:0:72:68.6:45:27:29:93.3053156716647:3.66143793567457e-10:40.00:40.74	1	513943,	513323,	cytochrome c maturation protein CcmB
NC_012119.1	-	ccmB	513577	367	123	4	1	C->T:CGG->TGG:R->W:0.82051282051282:0:39:39.6:7:32:57:98.9076079078612:1.96658892451034e-15:30.00:40.74	C->T:CGG->TGG:R->W:0.444444444444444:0.00181818181818182:54:55.3:30:24:57:52.0076996236079:2.17742626439496e-09:30.00:40.74	C->T:CGG->TGG:R->W:0.166666666666667:0:48:47.4:40:8:57:28.2010374545063:0.00284574737370373:30.00:40.74	C->T:CGG->TGG:R->W:0.175:0:80:83.5:66:14:57:49.3191823709013:3.27668071887765e-05:30.00:40.74	1	513943,	513323,	cytochrome c maturation protein CcmB
NC_012119.1	-	ccmB	513520	424	142	4	1	C->T:CGT->TGT:R->C:0.75:0:16:15.1:4:12:211:38.3672138652318:8.06048588608918e-06:30.00:40.74	C->T:CGT->TGT:R->C:0.388888888888889:0:36:30.6:22:14:187:48.3012819776128:1.27041105186354e-05:30.00:40.74	C->T:CGT->TGT:R->C:0.194444444444444:0:36:40.4:29:7:127:24.6206974137145:0.00566670627267825:30.00:40.74	C->T:CGT->TGT:R->C:0.220338983050847:0:59:62.4:46:13:127:45.6244412368375:5.81799481362391e-05:30.00:40.74	1	513943,	513323,	cytochrome c maturation protein CcmB
NC_012119.1	-	ccmB	513393	551	184	2	2			C->T:TCA->TTA:S->L:0.241379310344828:0:29:28.4:22:7:15:24.52167130041:0.00519093617405434:45.00:40.74	C->T:TCA->TTA:S->L:0.159090909090909:0:44:43.3:37:7:3:24.6905650634884:0.00603631564798749:45.00:40.74	1	513943,	513323,	cytochrome c maturation protein CcmB
NC_012119.1	-	ccmB	513390	554	185	1	2				C->T:TCG->TTG:S->L:0.170731707317073:0:41:43.5:34:7:12:24.6679741482968:0.00591356604014833:40.00:40.74	1	513943,	513323,	cytochrome c maturation protein CcmB
NC_012119.1	-	ccmB	513378	566	189	2	2			C->T:TCC->TTC:S->F:0.269230769230769:0:26:25.6:19:7:157:24.4591117783086:0.00491686036116572:40.00:40.74	C->T:TCC->TTC:S->F:0.214285714285714:0:42:44.3:33:9:45:31.6025485216131:0.00121121232147616:40.00:40.74	1	513943,	513323,	cytochrome c maturation protein CcmB
NC_012119.1	-	ccmB	513333	611	204	2	2		C->T:TCA->TTA:S->L:0.6:0:10:12.9:4:6:27:20.0207736397589:0.00541795665634674:35.00:40.74		C->T:TCA->TTA:S->L:0.179487179487179:0:39:36.4:32:7:85:24.6507192922767:0.00582191780821918:35.00:40.74	1	513943,	513323,	cytochrome c maturation protein CcmB
NC_012119.1	+	rpl20	525662	275	92	4	2	G->T:CGA->CTA:R->L:1:0:218:234.7:0:218:385:1000:1.47561851397071e-130:30.00:37.01	G->T:CGA->CTA:R->L:1:0.00107529634655265:260:288.2:0:260:385:1000:8.33053053033503e-156:30.00:37.01	G->T:CGA->CTA:R->L:1:0:226:241.7:0:226:385:1000:2.29251044329676e-135:30.00:37.01	G->T:CGA->CTA:R->L:1:0.000543478260869565:178:188.1:0:178:385:1000:1.6121723292413e-106:30.00:37.01	1	525388,	525741,	ribosomal protein L20
NC_012119.1	+	rpl20	525674	287	96	4	2	G->T:AGA->ATA:R->I:1:0:214:221.9:0:214:11:1000:3.74280632988739e-128:35.00:37.01	G->T:AGA->ATA:R->I:1:0:264:272.3:0:264:11:1000:3.27902570290022e-158:35.00:37.01	G->T:AGA->ATA:R->I:1:0:235:235.6:0:235:11:1000:8.9174752559763e-141:35.00:37.01	G->T:AGA->ATA:R->I:1:0.000529100529100529:186:188.2:0:186:11:1000:2.51457669189113e-111:35.00:37.01	1	525388,	525741,	ribosomal protein L20
NC_012119.1	+	rpl20	525695	308	103	4	2	C->T:TCC->TTC:S->F:0.941176470588235:0:153:164.6:9:144:21:1000:2.84266390536065e-77:30.00:37.01	C->T:TCC->TTC:S->F:0.909090909090909:0:187:202.7:17:170:21:1000:1.63887127120324e-87:30.00:37.01	C->T:TCC->TTC:S->F:0.904761904761905:0:189:199.8:18:171:21:1000:1.40744409991766e-87:30.00:37.01	C->T:TCC->TTC:S->F:0.880794701986755:0:151:161.6:18:133:21:1000:2.06769238867271e-66:30.00:37.01	1	525388,	525741,	ribosomal protein L20
NC_012119.1	-	rps18	526111	221	74	4	2	C->T:TCG->TTG:S->L:0.518032786885246:0:305:305:147:158:252:1000:1.90750077772224e-60:25.00:34.64	C->T:TCG->TTG:S->L:0.391774891774892:0.000424636106690949:462:468.1:281:181:252:1000:7.98894373832463e-65:25.00:34.64	C->T:TCG->TTG:S->L:0.588235294117647:0.000398406374501992:238:248.4:98:140:252:1000:8.14899628188151e-56:25.00:34.64	C->T:TCG->TTG:S->L:0.479545454545455:0:440:441.7:229:211:252:1000:7.31797625902944e-79:25.00:34.64	1	526331,	526026,	ribosomal protein S18
NC_012119.1	-	rpl33	526663	62	21	4	2	A->G:GAC->GGC:D->G:1:0:99:104.9:0:99:552:1000:4.39543377946773e-59:45.00:37.31	A->G:GAC->GGC:D->G:0.965753424657534:0.00116279069767442:146:163.3:5:141:552:1000:1.64822590626583e-78:45.00:37.31	A->G:GAC->GGC:D->G:0.943396226415094:0:106:112.6:6:100:552:1000:6.64073495970752e-54:45.00:37.31	A->G:GAC->GGC:D->G:0.98:0:100:106.9:2:98:552:1000:5.68866316533527e-56:45.00:37.31	1	526724,	526524,	ribosomal protein L33
NC_012119.1	-	petG	528150	89	30	2	2			G->A:AGA->AAA:R->K:0.18705035971223:0:139:138.8:113:26:2:91.5037541819144:4.10464600604535e-09:40.00:35.09	G->A:AGA->AAA:R->K:0.119047619047619:0.0105691056910569:126:128:111:15:2:23.2156462155303:3.92154969741807e-05:40.00:35.09	1	528238,	528125,	cyt b6 f complex subunit V
NC_012119.1	-	petG	528148	91	31	2	1			C->G:CGT->GGT:R->G:0.188405797101449:0:138:138.9:112:26:2:91.4936375465329:4.06246520695709e-09:45.00:35.09	C->G:CGT->GGT:R->G:0.112:0.0105691056910569:125:128.3:111:14:411:21.7272985364169:8.30640484432014e-05:45.00:35.09	1	528238,	528125,	cyt b6 f complex subunit V
NC_012119.1	-	petL	528508	5	2	4	2	C->T:CCT->CTT:P->L:0.595744680851064:0.00147058823529412:141:144.6:57:84:39:182.505639323003:6.98302505484002e-34:30.00:35.42	C->T:CCT->CTT:P->L:0.455621301775148:0.00062111801242236:169:166.9:92:77:39:202.31770673396:7.7529036062242e-29:30.00:35.42	C->T:CCT->CTT:P->L:0.532608695652174:0:92:93.1:43:49:39:165.612485357183:2.48574531340013e-19:30.00:35.42	C->T:CCT->CTT:P->L:0.45360824742268:0:97:100.4:53:44:39:150.540203003301:9.67226228153195e-17:30.00:35.42	1	528512,	528417,	cyt b6 f complex subunit VI
NC_012119.1	-	petL	528469	44	15	4	2	C->T:TCA->TTA:S->L:0.666666666666667:0.000609756097560976:153:165.3:51:102:161:1000:7.17147750344608e-43:45.00:35.42	C->T:TCA->TTA:S->L:0.545945945945946:0:185:187.3:84:101:161:1000:1.81158263189339e-39:45.00:35.42	C->T:TCA->TTA:S->L:0.564356435643564:0:101:103.5:44:57:161:191.55417256433:8.91196745335658e-23:45.00:35.42	C->T:TCA->TTA:S->L:0.471074380165289:0:121:119.7:64:57:161:194.533526667428:1.10846819056122e-21:45.00:35.42	1	528512,	528417,	cyt b6 f complex subunit VI
NC_012119.1	+	atpA	556097	791	264	4	2	C->T:CCC->CTC:P->L:0.957597173144876:0.00104658197217181:283:291.5:12:271:1091:1000:8.92807306603971e-149:40.00:40.22	C->T:CCC->CTC:P->L:0.98015873015873:0:252:258.9:5:247:1091:1000:4.82902080653924e-141:40.00:40.22	C->T:CCC->CTC:P->L:0.814814814814815:0:216:215.7:40:176:1091:1000:2.46580351184604e-82:40.00:40.22	C->T:CCC->CTC:P->L:0.725581395348837:0.000919778407408974:215:215.2:59:156:1091:1000:5.35495261272239e-68:40.00:40.22	1	555307,	556830,	ATPase alpha subunit
NC_012119.1	+	atpA	556220	914	305	4	2	C->T:TCA->TTA:S->L:0.929765886287625:0:299:303:21:278:123:1000:1.19995748225534e-146:40.00:40.22	C->T:TCA->TTA:S->L:0.933649289099526:0.00135696040868455:211:217.5:14:197:123:1000:1.53883496076792e-104:40.00:40.22	C->T:TCA->TTA:S->L:0.807692307692308:0.000505050505050505:182:189.9:35:147:123:1000:2.02480266761281e-68:40.00:40.22	C->T:TCA->TTA:S->L:0.757731958762887:0.00101522842639594:194:194.9:47:147:123:1000:1.11751160275228e-65:40.00:40.22	1	555307,	556830,	ATPase alpha subunit
NC_012119.1	+	atpA	556454	1148	383	4	2	C->T:TCC->TTC:S->F:0.917073170731707:0:205:223.5:17:188:234:1000:1.11288067211787e-97:40.00:40.22	C->T:TCC->TTC:S->F:0.914798206278027:0.00040983606557377:223:240.3:19:204:234:1000:1.13757379674284e-105:40.00:40.22	C->T:TCC->TTC:S->F:0.725388601036269:0:193:196.9:53:140:234:1000:4.52531638391225e-61:40.00:40.22	C->T:TCC->TTC:S->F:0.727272727272727:0.00147065856808073:176:197.2:48:128:234:1000:5.84369455174867e-56:40.00:40.22	1	555307,	556830,	ATPase alpha subunit
NC_012119.1	+	atpA	556582	1276	426	4	1	T->G:TCA->GCA:S->A:1:0.000425531914893617:217:238.8:0:217:78:1000:5.88893627135021e-130:50.00:40.22	T->G:TCA->GCA:S->A:0.992063492063492:0.000359712230215827:252:279:2:250:78:1000:1.7270187709345e-146:50.00:40.22	T->G:TCA->GCA:S->A:0.949720670391061:0:179:201.2:9:170:78:1000:2.69016401003746e-92:50.00:40.22	T->G:TCA->GCA:S->A:0.940828402366864:0.000529100529100529:169:185.8:10:159:78:1000:2.96690602732091e-85:50.00:40.22	1	555307,	556830,	ATPase alpha subunit
NC_012119.1	+	atpA	556585	1279	427	4	1	T->G:TCC->GCC:S->A:1:0.00226884988724385:210:230.1:0:210:3:1000:9.49171988871748e-126:50.00:40.22	T->G:TCC->GCC:S->A:0.992094861660079:0.000359712230215827:253:271.9:2:251:3:1000:4.360294916717e-147:50.00:40.22	T->G:TCC->GCC:S->A:0.950549450549451:0.000552486187845304:182:194.4:9:173:3:1000:4.90263168992808e-94:50.00:40.22	T->G:TCC->GCC:S->A:0.941860465116279:0.000529100529100529:172:181.8:10:162:3:1000:5.54610483536242e-87:50.00:40.22	1	555307,	556830,	ATPase alpha subunit
NC_012119.1	-	atp1	582676	1039	347	4	1	C->T:CCC->TCC:P->S:1:0:92:97.9:0:92:25:1000:6.94288095831774e-55:45.00:45.10	C->T:CCC->TCC:P->S:0.988636363636364:0:176:181.9:2:174:25:1000:4.04058750877815e-101:45.00:45.10	C->T:CCC->TCC:P->S:0.98826487845767:7.63358778625954e-05:1193:1300.4:14:1179:25:1000:0:45.00:45.10	C->T:CCC->TCC:P->S:0.990704879938033:7.41289844329133e-05:1291:1390.1:12:1279:25:1000:0:45.00:45.10	1	583714,	582185,	ATPase subunit 1
NC_012119.1	-	atp1	582651	1064	355	4	2	C->T:TCG->TTG:S->L:1:0:107:124.1:0:107:114:1000:6.97196349704717e-64:40.00:45.10	C->T:TCG->TTG:S->L:0.994475138121547:0:181:209.7:1:180:114:1000:4.62303422028246e-106:40.00:45.10	C->T:TCG->TTG:S->L:0.982536066818527:0.000400329076211331:1317:1481.4:23:1294:114:1000:0:40.00:45.10	C->T:TCG->TTG:S->L:0.992170818505338:0.000375240441150995:1405:1571:11:1394:114:1000:0:40.00:45.10	1	583714,	582185,	ATPase subunit 1
NC_012119.1	-	atp1	582537	1178	393	4	2	C->T:TCA->TTA:S->L:0.983870967741935:0:124:125.2:2:122:38:1000:3.43981600116853e-70:45.00:45.10	C->T:TCA->TTA:S->L:0.979381443298969:0.0015:194:209.2:4:190:38:1000:2.43404257115753e-108:45.00:45.10	C->T:TCA->TTA:S->L:0.969899665551839:0.000388028865926413:1495:1548.2:45:1450:38:1000:0:45.00:45.10	C->T:TCA->TTA:S->L:0.977174583590376:0.000469644999997328:1621:1690.8:37:1584:38:1000:0:45.00:45.10	1	583714,	582185,	ATPase subunit 1
NC_012119.1	-	atp1	582499	1216	406	4	1	C->T:CTT->TTT:L->F:1:0.000892857142857143:115:112.8:0:115:76:1000:1.10280039132193e-68:60.00:45.10	C->T:CTT->TTT:L->F:0.989949748743719:0.000507614213197969:199:198.8:2:197:76:1000:7.78990310041005e-115:60.00:45.10	C->T:CTT->TTT:L->F:0.987591240875912:0.000218340611353712:1370:1375.8:17:1353:76:1000:0:60.00:45.10	C->T:CTT->TTT:L->F:0.989115646258503:0.000132059216939854:1470:1481.4:16:1454:76:1000:0:60.00:45.10	1	583714,	582185,	ATPase subunit 1
NC_012119.1	-	atp1	582423	1292	431	4	2	C->T:TCG->TTG:S->L:0.981981981981982:0:111:123.2:2:109:123:1000:1.75522553155409e-62:45.00:45.10	C->T:TCG->TTG:S->L:0.961352657004831:0:207:220.8:8:199:123:1000:5.98635826352685e-110:45.00:45.10	C->T:TCG->TTG:S->L:0.974144486692015:0.000411092077666314:1315:1431.4:34:1281:123:1000:0:45.00:45.10	C->T:TCG->TTG:S->L:0.970901348474095:0.000332167050771702:1409:1521:41:1368:123:1000:0:45.00:45.10	1	583714,	582185,	ATPase subunit 1
NC_012119.1	-	atp1	582300	1415	472	4	2	C->T:CCA->CTA:P->L:0.990196078431373:0:102:104.5:1:101:75:1000:7.1800150237677e-59:40.00:45.10	C->T:CCA->CTA:P->L:0.986577181208054:0:149:155.2:2:147:75:1000:4.81539495804379e-85:40.00:45.10	C->T:CCA->CTA:P->L:0.983552631578947:0:912:972.7:15:897:75:1000:0:40.00:45.10	C->T:CCA->CTA:P->L:0.973921765295888:9.40733772342427e-05:997:1052.6:26:971:75:1000:0:40.00:45.10	1	583714,	582185,	ATPase subunit 1
NC_012119.1	-	atp1	582225	1490	497	4	2	C->T:CCA->CTA:P->L:1:0:50:49.3:0:50:9074:1000:9.91165302141803e-30:45.00:45.10	C->T:CCA->CTA:P->L:1:0:66:65.1:0:66:60:1000:2.64978108743806e-39:45.00:45.10	C->T:CCA->CTA:P->L:0.987080103359173:0.000558659217877095:387:377.2:5:382:60:1000:2.63925627752842e-221:45.00:45.10	C->T:CCA->CTA:P->L:0.977678571428571:0:448:428.2:10:438:60:1000:7.20081701940593e-249:45.00:45.10	1	583714,	582185,	ATPase subunit 1
NC_012119.1	-	rps19	605412	116	39	4	2	C->T:TCG->TTG:S->L:0.653846153846154:0.00384615384615385:26:24.5:9:17:10:29.0906073686912:1.42377135172298e-07:50.00:40.35	C->T:TCG->TTG:S->L:0.771428571428571:0:35:35.4:8:27:10:85.5661154454168:1.29256907192318e-12:50.00:40.35	C->T:TCG->TTG:S->L:0.310344827586207:0:58:58.8:40:18:10:62.6423931351638:8.00381807389169e-07:50.00:40.35	C->T:TCG->TTG:S->L:0.213114754098361:0:61:52.4:48:13:10:45.6526802620048:5.97835648029777e-05:50.00:40.35	1	605527,	605243,	ribosomal protein S19
NC_012119.1	-	rps19	605402	126	42	4	3	C->T:TTC->TTT:F->F:0.625:0.0115384615384615:24:25.7:9:15:12:18.8898938459883:1.1959679354473e-06:55.00:40.35	C->T:TTC->TTT:F->F:0.588235294117647:0:34:33.2:14:20:12:66.8986780763007:1.69514610119875e-08:55.00:40.35	C->T:TTC->TTT:F->F:0.254237288135593:0:59:62.5:44:15:12:52.4853502170701:1.10286165423091e-05:55.00:40.35	C->T:TTC->TTT:F->F:0.1875:0:48:49.1:39:9:37:31.6732155764163:0.00129352153350169:55.00:40.35	1	605527,	605243,	ribosomal protein S19
NC_012119.1	-	rps19	605365	163	55	4	1	C->T:CCT->TCT:P->S:0.9375:0:16:21:1:15:1:40.734123709125:2.8282406617857e-08:45.00:40.35	C->T:CCT->TCT:P->S:0.709677419354839:0.00294117647058824:31:33:9:22:1:39.0533544282388:5.87499403694544e-10:45.00:40.35	C->T:CCT->TCT:P->S:0.638297872340426:0:47:47.1:17:30:1:99.2432383193369:8.48477091546268e-13:45.00:40.35	C->T:CCT->TCT:P->S:0.509433962264151:0:53:58.4:26:27:1:91.6080955757265:8.27279079539812e-11:45.00:40.35	1	605527,	605243,	ribosomal protein S19
NC_012119.1	-	rps19	605364	164	55	4	2	C->T:CCT->CTT:P->L:0.9375:0:16:21:1:15:57:40.734123709125:2.8282406617857e-08:40.00:40.35	C->T:CCT->CTT:P->L:0.6875:0.00294117647058824:32:33:10:22:57:39.5405290570843:8.02915851715882e-10:40.00:40.35	C->T:CCT->CTT:P->L:0.708333333333333:0:48:47.1:14:34:57:110.315174361205:4.51883162790927e-15:40.00:40.35	C->T:CCT->CTT:P->L:0.490196078431373:0:51:58.4:26:25:57:85.0786909876319:5.80786968206632e-10:40.00:40.35	1	605527,	605243,	ribosomal protein S19
NC_012119.1	-	rps19	605307	221	74	4	2	C->T:TCT->TTT:S->F:0.96:0:25:25.7:1:24:121:61.0515432148189:2.05678943663662e-13:40.00:40.35	C->T:TCT->TTT:S->F:0.666666666666667:0:27:26.6:9:18:121:59.1181170071474:4.83544987377615e-08:40.00:40.35	C->T:TCT->TTT:S->F:0.614035087719298:0.00339080459770115:57:57.2:22:35:121:62.9050817369772:1.26815633556455e-14:40.00:40.35	C->T:TCT->TTT:S->F:0.545454545454545:0.0012987012987013:77:82.4:35:42:121:94.8858175219211:8.97875128685095e-17:40.00:40.35	1	605527,	605243,	ribosomal protein S19
NC_012119.1	-	nad6	622739	71	24	4	2	C->T:TCG->TTG:S->L:1:0:14:13.4:0:14:9:1000:2.49273368131896e-08:50.00:41.52	C->T:TCG->TTG:S->L:0.6:0:20:18.9:8:12:9:40.0415472795177:2.25475753840605e-05:50.00:41.52	C->T:TCG->TTG:S->L:0.7:0:70:65.2:21:49:9:159.399399894392:2.35466060428551e-21:50.00:41.52	C->T:TCG->TTG:S->L:0.853333333333333:0:150:145.3:22:128:9:1000:3.54511499199003e-62:50.00:41.52	1	622809,	622138,	NADH dehydrogenase subunit 6
NC_012119.1	-	nad6	622730	80	27	4	2	C->T:CCT->CTT:P->L:1:0:12:11.6:0:12:27:1000:3.6980115052534e-07:65.00:41.52	C->T:CCT->CTT:P->L:0.777777777777778:0:18:17.5:4:14:27:44.242348478523:8.06048588608918e-07:65.00:41.52	C->T:CCT->CTT:P->L:0.711864406779661:0:59:58.8:17:42:27:136.116956011968:1.56933174689576e-18:65.00:41.52	C->T:CCT->CTT:P->L:0.805970149253731:0:134:136.3:26:108:27:1000:2.54001343423551e-50:65.00:41.52	1	622809,	622138,	NADH dehydrogenase subunit 6
NC_012119.1	-	nad6	622703	107	36	4	2	C->T:GCA->GTA:A->V:1:0:8:8:0:8:116:1000:7.77000777000777e-05:45.00:41.52	C->T:GCA->GTA:A->V:0.538461538461538:0:13:13.6:6:7:183:23.6349632647173:0.00260869565217392:45.00:41.52	C->T:GCA->GTA:A->V:0.54:0:50:47.5:23:27:50:91.1388905113343:5.6350208882549e-11:45.00:41.52	C->T:GCA->GTA:A->V:0.640350877192982:0:114:113.1:41:73:50:241.371987310104:2.47201714854607e-30:45.00:41.52	1	622809,	622138,	NADH dehydrogenase subunit 6
NC_012119.1	-	nad6	622653	157	53	2	1			C->T:CGC->TGC:R->C:0.333333333333333:0:24:25.8:16:8:43:27.7745046885806:0.00194904719952691:50.00:41.52	C->T:CGC->TGC:R->C:0.352941176470588:0:34:36.5:22:12:43:41.5730434641541:7.53024046349605e-05:50.00:41.52	1	622809,	622138,	NADH dehydrogenase subunit 6
NC_012119.1	-	nad6	622610	200	67	2	2			C->T:TCC->TTC:S->F:0.566666666666667:0:30:33.8:13:17:15:57.1052275386727:3.0927981720326e-07:50.00:41.52	C->T:TCC->TTC:S->F:0.697674418604651:0:43:49.8:13:30:15:97.6609851703292:2.84730337850573e-13:50.00:41.52	1	622809,	622138,	NADH dehydrogenase subunit 6
NC_012119.1	-	nad6	622595	215	72	2	2			C->T:CCA->CTA:P->L:0.571428571428571:0:35:39.5:15:20:8:67.1214639889863:2.00633234199851e-08:40.00:41.52	C->T:CCA->CTA:P->L:0.547169811320755:0:53:61.1:24:29:8:97.7656170807487:8.72657256898536e-12:40.00:41.52	1	622809,	622138,	NADH dehydrogenase subunit 6
NC_012119.1	-	nad6	622587	223	75	3	1	C->T:CAT->TAT:H->Y:1:0:5:5.8:0:5:22:1000:0.00396825396825397:45.00:41.52		C->T:CAT->TAT:H->Y:0.682926829268293:0:41:45.9:13:28:22:91.5481039301286:2.60879549809846e-12:45.00:41.52	C->T:CAT->TAT:H->Y:0.766666666666667:0:60:67.5:14:46:22:146.079215160353:4.71979472750609e-21:45.00:41.52	1	622809,	622138,	NADH dehydrogenase subunit 6
NC_012119.1	-	nad6	622565	245	82	3	2	C->T:TCA->TTA:S->L:1:0:8:8.3:0:8:45:1000:7.77000777000777e-05:40.00:41.52		C->T:TCA->TTA:S->L:0.830508474576271:0:59:59.3:10:49:45:150.520165629312:1.39605305073887e-23:40.00:41.52	C->T:TCA->TTA:S->L:0.888888888888889:0:90:98.7:10:80:45:234.118608342322:1.90197580093497e-40:40.00:41.52	1	622809,	622138,	NADH dehydrogenase subunit 6
NC_012119.1	-	nad6	622520	290	97	4	2	C->T:ACT->ATT:T->I:1:0:9:9.6:0:9:53:1000:2.05676676264912e-05:50.00:41.52	C->T:ACT->ATT:T->I:0.818181818181818:0:11:12.1:2:9:53:27.8560972788029:0.000110570544007076:50.00:41.52	C->T:ACT->ATT:T->I:0.972477064220184:0:109:118.3:3:106:53:1000:1.00237357524115e-59:50.00:41.52	C->T:ACT->ATT:T->I:0.946107784431138:0:167:188.7:9:158:53:1000:2.37570324251039e-85:50.00:41.52	1	622809,	622138,	NADH dehydrogenase subunit 6
NC_012119.1	-	nad6	622467	343	115	4	1	C->T:CTT->TTT:L->F:0.857142857142857:0:14:13.7:2:12:11096:36.16871430304:2.99128041758276e-06:55.00:41.52	C->T:CTT->TTT:L->F:0.777777777777778:0:18:17.7:4:14:17:44.242348478523:8.06048588608918e-07:55.00:41.52	C->T:CTT->TTT:L->F:0.922155688622755:0.000558659217877095:167:175.4:13:154:17:1000:1.40537981519327e-80:55.00:41.52	C->T:CTT->TTT:L->F:0.944250871080139:0:287:290.5:16:271:17:1000:7.83325027295372e-146:55.00:41.52	1	622809,	622138,	NADH dehydrogenase subunit 6
NC_012119.1	-	nad6	622450	360	120	3	3		C->T:TTC->TTT:F->F:0.705882352941177:0:17:18:5:12:6324:38.9650755683807:1.12846802405249e-05:30.00:41.52	C->T:TTC->TTT:F->F:0.452631578947368:0:190:193:104:86:140:1000:4.39620227163324e-32:30.00:41.52	C->T:TTC->TTT:F->F:0.386363636363636:0.000975194293622911:308:310.9:189:119:140:1000:9.75255882564439e-43:30.00:41.52	1	622809,	622138,	NADH dehydrogenase subunit 6
NC_012119.1	-	nad6	622310	500	167	2	2			C->T:TCC->TTC:S->F:0.887755102040816:0.012:98:99.8:11:87:17:74.0852329310343:1.3424358634796e-43:45.00:41.52	C->T:TCC->TTC:S->F:0.87218045112782:0.0102941176470588:133:139:17:116:17:111.793494951156:3.72730513999292e-57:45.00:41.52	1	622809,	622138,	NADH dehydrogenase subunit 6
NC_012119.1	-	nad6	622293	517	173	2	1			C->T:CCT->TCT:P->S:0.793478260869565:0:92:86.4:19:73:7:228.977676372646:8.08948197655296e-34:35.00:41.52	C->T:CCT->TCT:P->S:0.712230215827338:0:139:139.2:40:99:7:1000:6.12640907262677e-43:35.00:41.52	1	622809,	622138,	NADH dehydrogenase subunit 6
NC_012119.1	-	nad6	622286	524	175	2	2			C->T:CCT->CTT:P->L:0.829268292682927:0:82:79.3:14:68:3662:209.050371072828:1.64497881091427e-32:25.00:41.52	C->T:CCT->CTT:P->L:0.75:0:140:137.7:35:105:99:1000:8.73424249854175e-47:25.00:41.52	1	622809,	622138,	NADH dehydrogenase subunit 6
NC_012119.1	-	nad6	622187	623	208	1	2				C->T:TCT->TTT:S->F:0.428571428571429:0:35:36.9:20:15:3563:51.4945369283758:4.50177419013354e-06:40.00:41.52	1	622809,	622138,	NADH dehydrogenase subunit 6
NC_012119.1	-	rps4	624457	22	8	2	1			C->T:CAA->TAA:Q->*:0.580645161290323:0:31:33.4:13:18:57:60.300596023707:1.11543540630683e-07:40.00:39.94	C->T:CAA->TAA:Q->*:0.305555555555556:0:36:39.8:25:11:57:38.3000360750662:0.000198791711985084:40.00:39.94	1	624478,	623390,	ribosomal protein S4
NC_012119.1	-	rps4	624400	79	27	2	1			C->T:CCA->TCA:P->S:0.176470588235294:0.0032258064516129:51:60.4:42:9:1:18.180825079003:0.00132827987085198:45.00:39.94	C->T:CCA->TCA:P->S:0.115942028985507:0:69:74.1:61:8:1:28.3098206836806:0.00315157984670261:45.00:39.94	1	624478,	623390,	ribosomal protein S4
NC_012119.1	-	rps4	624399	80	27	4	2	C->T:CCA->CTA:P->L:0.933333333333333:0:15:17:1:14:11:38.3586745457846:1.03147600606302e-07:40.00:39.94	C->T:CCA->CTA:P->L:0.666666666666667:0:27:29.9:9:18:11:59.1181170071474:4.83544987377615e-08:40.00:39.94	C->T:CCA->CTA:P->L:0.795918367346939:0.0032258064516129:49:60.4:10:39:11:63.3575302822338:2.46602215570073e-18:40.00:39.94	C->T:CCA->CTA:P->L:0.75:0:68:74.1:17:51:11:163.060658927235:5.36815180262745e-23:40.00:39.94	1	624478,	623390,	ribosomal protein S4
NC_012119.1	-	rps4	624388	91	31	4	1	C->T:CGG->TGG:R->W:0.941176470588235:0:17:17:1:16:115:43.0824117681891:7.71338362305189e-09:45.00:39.94	C->T:CGG->TGG:R->W:0.928571428571429:0:28:32.7:2:26:84:71.9085018642489:5.68724795792819e-14:45.00:39.94	C->T:CGG->TGG:R->W:0.82258064516129:0:62:60.2:11:51:84:157.438539478736:2.33987982045381e-24:45.00:39.94	C->T:CGG->TGG:R->W:0.84:0.00120481927710843:75:79.9:12:63:84:124.217201260797:1.91074156403217e-30:45.00:39.94	1	624478,	623390,	ribosomal protein S4
NC_012119.1	-	rps4	624304	175	59	3	1		C->T:CCG->TCG:P->S:0.760869565217391:0:46:47.3:11:35:31:111.417681007744:4.49151194373253e-16:35.00:39.94	C->T:CCG->TCG:P->S:0.753086419753086:0.005:81:81.6:20:61:31:91.2025112402002:1.82648462914958e-27:35.00:39.94	C->T:CCG->TCG:P->S:0.747826086956522:0.00258620689655172:115:117.6:29:86:31:153.739091563319:2.36665135991639e-38:35.00:39.94	1	624478,	623390,	ribosomal protein S4
NC_012119.1	-	rps4	624273	206	69	4	2	C->T:TCA->TTA:S->L:0.933333333333333:0:15:13.6:1:14:20:38.3586745457846:1.03147600606302e-07:35.00:39.94	C->T:TCA->TTA:S->L:0.883720930232558:0:43:39.7:5:38:20:111.816783754626:2.57972174092803e-19:35.00:39.94	C->T:TCA->TTA:S->L:0.716216216216216:0:74:73.1:21:53:20:171.521992614234:2.61631531081859e-23:35.00:39.94	C->T:TCA->TTA:S->L:0.767857142857143:0:112:109.3:26:86:20:1000:6.05116646894141e-39:35.00:39.94	1	624478,	623390,	ribosomal protein S4
NC_012119.1	-	rps4	624253	226	76	4	1	C->T:CCC->TCC:P->S:0.909090909090909:0:11:10.2:1:10:73:28.5447238948793:1.70108529241656e-05:45.00:39.94	C->T:CCC->TCC:P->S:0.71875:0:32:32.9:9:23:9:74.3713518803997:1.91170440884736e-10:45.00:39.94	C->T:CCC->TCC:P->S:0.67741935483871:0:62:61.7:20:42:9:137.536443614671:4.0825593404327e-18:45.00:39.94	C->T:CCC->TCC:P->S:0.758241758241758:0:91:94.3:22:69:9:219.888652749237:4.05533085559094e-31:45.00:39.94	1	624478,	623390,	ribosomal protein S4
NC_012119.1	-	rps4	624244	235	79	3	1		C->T:CAT->TAT:H->Y:0.666666666666667:0:33:33.5:11:22:64:72.255476342069:1.06231943457793e-09:45.00:39.94	C->T:CAT->TAT:H->Y:0.677966101694915:0.00327868852459016:59:60.1:19:40:64:70.3652862022244:2.75596680463631e-17:45.00:39.94	C->T:CAT->TAT:H->Y:0.774193548387097:0:93:99.5:21:72:64:227.898392258754:7.51053742860913e-33:45.00:39.94	1	624478,	623390,	ribosomal protein S4
NC_012119.1	-	rps4	624180	299	100	4	2	C->T:CCA->CTA:P->L:1:0.0125:7:8.2:0:7:21:1000:0.000291375291375291:35.00:39.94	C->T:CCA->CTA:P->L:0.857142857142857:0:21:19.9:3:18:21:54.25307145456:3.76027940530504e-09:35.00:39.94	C->T:CCA->CTA:P->L:0.793103448275862:0:58:60.3:12:46:21:144.31420982355:1.73237492205321e-21:35.00:39.94	C->T:CCA->CTA:P->L:0.737864077669903:0.00294117647058824:103:102.5:27:76:21:132.535170167612:1.05024213156027e-33:35.00:39.94	1	624478,	623390,	ribosomal protein S4
NC_012119.1	-	rps4	624159	320	107	4	2	C->T:TCG->TTG:S->L:0.666666666666667:0:9:9.2:3:6:12:19.7060390023825:0.00452488687782805:35.00:39.94	C->T:TCG->TTG:S->L:0.75:0:16:15.3:4:12:12:38.3672138652318:8.06048588608918e-06:35.00:39.94	C->T:TCG->TTG:S->L:0.7:0:60:62.8:18:42:12:136.628057052336:2.20014156672647e-18:35.00:39.94	C->T:TCG->TTG:S->L:0.631067961165049:0.00102040816326531:103:101.9:38:65:12:149.842019814706:6.41782252004299e-27:35.00:39.94	1	624478,	623390,	ribosomal protein S4
NC_012119.1	-	rps4	624147	332	111	4	2	C->T:CCG->CTG:P->L:0.875:0:8:8.8:1:7:45:20.7753235356843:0.0006993006993007:50.00:39.94	C->T:CCG->CTG:P->L:0.866666666666667:0:15:16.1:2:13:45:38.8741679123641:8.76754605153568e-07:50.00:39.94	C->T:CCG->CTG:P->L:0.828125:0.00294117647058824:64:64.4:11:53:45:85.236067525628:2.04509181157775e-25:50.00:39.94	C->T:CCG->CTG:P->L:0.826530612244898:0.000980392156862745:98:102:17:81:45:169.147694581765:1.52603879679972e-38:50.00:39.94	1	624478,	623390,	ribosomal protein S4
NC_012119.1	-	rps4	624102	377	126	4	2	C->T:CCG->CTG:P->L:0.916666666666667:0:12:12:1:11:99:31.0498684790483:4.80741495682943e-06:50.00:39.94	C->T:CCG->CTG:P->L:0.823529411764706:0:17:15.4:3:14:129:43.193559961663:4.88514296126619e-07:50.00:39.94	C->T:CCG->CTG:P->L:0.891891891891892:0:74:73.8:8:66:99:192.50585923027:1.52559988586905e-33:50.00:39.94	C->T:CCG->CTG:P->L:0.80952380952381:0:105:104.1:20:85:129:1000:7.90776381115366e-40:50.00:39.94	1	624478,	623390,	ribosomal protein S4
NC_012119.1	-	rps4	624003	476	159	2	2	C->T:GCG->GTG:A->V:0.5:0:14:15.4:7:7:30:23.7858840820429:0.00289855072463767:50.00:39.94		C->T:GCG->GTG:A->V:0.211538461538462:0:52:54.4:41:11:30:38.6343673768288:0.000270814342600891:50.00:39.94		1	624478,	623390,	ribosomal protein S4
NC_012119.1	-	rps4	623973	506	169	4	2	C->T:TCT->TTT:S->F:0.777777777777778:0.0160818713450292:18:18.5:4:14:18:13.3816267338948:8.06048588608918e-07:30.00:39.94	C->T:TCT->TTT:S->F:0.5:0:12:13:6:6:18:20.3879006417511:0.00686498855835241:30.00:39.94	C->T:TCT->TTT:S->F:0.808510638297872:0.00196078431372549:47:49.3:9:38:4:69.1561368562417:4.6601236918559e-18:30.00:39.94	C->T:TCT->TTT:S->F:0.714285714285714:0.00303030303030303:63:63.5:18:45:4:79.08056525514:7.56767097250926e-20:30.00:39.94	1	624478,	623390,	ribosomal protein S4
NC_012119.1	-	rps4	623969	510	170	2	3			C->T:TTC->TTT:F->F:0.204081632653061:0.00196078431372549:49:48.7:39:10:14:22.2515029405666:0.0005867520358152:30.00:39.94	C->T:TTC->TTT:F->F:0.206349206349206:0.00303030303030303:63:65.3:50:13:14:26.4832389724017:6.13130241974349e-05:30.00:39.94	1	624478,	623390,	ribosomal protein S4
NC_012119.1	-	rps4	623955	524	175	4	2	C->T:TCA->TTA:S->L:0.705882352941177:0:17:19.1:5:12:13:38.9650755683807:1.12846802405249e-05:25.00:39.94	C->T:TCA->TTA:S->L:0.625:0:16:16.6:6:10:13:33.1847608733623:0.000124131482645773:25.00:39.94	C->T:TCA->TTA:S->L:0.76:0:50:51.3:12:38:13:121.011083265018:2.14106882297066e-17:25.00:39.94	C->T:TCA->TTA:S->L:0.692307692307692:0:65:65.9:20:45:13:146.728450168769:1.47677856090278e-19:25.00:39.94	1	624478,	623390,	ribosomal protein S4
NC_012119.1	-	rps4	623942	537	179	4	3	C->T:ATC->ATT:I->I:0.75:0:20:19.1:5:15:345:47.9590173315398:3.85428639043766e-07:25.00:39.94	C->T:ATC->ATT:I->I:0.625:0:16:17.4:6:10:345:33.1847608733623:0.000124131482645773:25.00:39.94	C->T:ATC->ATT:I->I:0.66:0:50:55.9:17:33:345:108.574684189649:3.34157870653277e-14:25.00:39.94	C->T:ATC->ATT:I->I:0.683333333333333:0.00142857142857143:60:67.9:19:41:345:86.6969570958386:9.14795704059942e-18:25.00:39.94	1	624478,	623390,	ribosomal protein S4
NC_012119.1	-	rps4	623597	882	294	4	3	C->T:ACC->ACT:T->T:0.833333333333333:0:12:11.4:2:10:74:30.6622718586359:3.36519046978059e-05:45.00:39.94	C->T:ACC->ACT:T->T:0.785714285714286:0.00714285714285714:14:14.3:3:11:85:14.250653165313:1.69505890329689e-05:45.00:39.94	C->T:ACC->ACT:T->T:0.703125:0.0015625:64:63.8:19:45:74:92.5357141559714:1.06725173308944e-19:45.00:39.94	C->T:ACC->ACT:T->T:0.741176470588235:0.00238095238095238:85:85.8:22:63:9:115.392800362736:4.23573729576311e-28:45.00:39.94	1	624478,	623390,	ribosomal protein S4
NC_012119.1	-	rps4	623543	936	312	1	3				C->T:ATC->ATT:I->I:0.186440677966102:0:59:54:48:11:20:38.7150490360239:0.000292498657695576:40.00:39.94	1	624478,	623390,	ribosomal protein S4
NC_012119.1	-	rps4	623523	956	319	3	2	C->T:TCG->TTG:S->L:1:0:5:5:0:5:614:1000:0.00396825396825397:40.00:39.94		C->T:TCG->TTG:S->L:0.736842105263158:0:38:34.5:10:28:11:89.9686576447593:9.4894470904041e-13:40.00:39.94	C->T:TCG->TTG:S->L:0.680851063829787:0:47:39.7:15:32:11:104.688341326935:5.72385339535172e-14:40.00:39.94	1	624478,	623390,	ribosomal protein S4
NC_012119.1	-	rps4	623512	967	323	3	1		C->T:CAT->TAT:H->Y:0.833333333333333:0:6:6:1:5:76:15.3311359293179:0.00757575757575757:45.00:39.94	C->T:CAT->TAT:H->Y:0.742857142857143:0:35:35.5:9:26:10:83.356497162695:6.3192265738467e-12:45.00:39.94	C->T:CAT->TAT:H->Y:0.771428571428571:0:35:35.6:8:27:10:85.5661154454168:1.29256907192318e-12:45.00:39.94	1	624478,	623390,	ribosomal protein S4
NC_012119.1	-	rps4	623502	977	326	2	2			C->T:CCA->CTA:P->L:0.393939393939394:0:33:37.6:20:13:15:44.8238984733372:2.80292283919025e-05:40.00:39.94	C->T:CCA->CTA:P->L:0.628571428571429:0:35:36.6:13:22:15:72.9462003895371:1.71971343599869e-09:40.00:39.94	1	624478,	623390,	ribosomal protein S4
NC_012119.1	-	rps4	623487	992	331	2	2			C->T:TCT->TTT:S->F:0.757575757575758:0:33:34.6:8:25:51:79.6913570077223:1.32348766766353e-11:45.00:39.94	C->T:TCT->TTT:S->F:0.730769230769231:0:26:26.4:7:19:51:61.183546014468:8.61441490118102e-09:45.00:39.94	1	624478,	623390,	ribosomal protein S4
NC_012119.1	-	rps4	623436	1043	348	3	2		C->T:CCA->CTA:P->L:0.764705882352941:0:17:16:4:13:9:41.3175619156239:2.56470005466475e-06:40.00:39.94	C->T:CCA->CTA:P->L:0.807692307692308:0.0037037037037037:26:26.8:5:21:9:32.4506095336168:3.42618774478789e-10:40.00:39.94	C->T:CCA->CTA:P->L:0.655172413793103:0:29:32.6:10:19:9:62.5908923771283:2.11441035389666e-08:40.00:39.94	1	624478,	623390,	ribosomal protein S4
NC_012119.1	-	rps4	623427	1052	351	3	2		C->T:CCT->CTT:P->L:0.8:0:15:18.3:3:12:5:37.5155802298191:5.26052763092137e-06:55.00:39.94	C->T:CCT->CTT:P->L:0.615384615384615:0:26:30.7:10:16:5:53.2111272689568:5.12557686620272e-07:55.00:39.94	C->T:CCT->CTT:P->L:0.727272727272727:0.00303030303030303:33:36.2:9:24:5:41.8352397299479:6.17627578242982e-11:55.00:39.94	1	624478,	623390,	ribosomal protein S4
NC_012119.1	-	rps4	623422	1057	353	3	1		C->T:CGG->TGG:R->W:0.736842105263158:0:19:19.7:5:14:109:44.9843288223796:1.20253735381655e-06:55.00:39.94	C->T:CGG->TGG:R->W:0.555555555555556:0:27:33.3:12:15:430:50.4915931904309:2.00868983620182e-06:55.00:39.94	C->T:CGG->TGG:R->W:0.645161290322581:0:31:39.9:11:20:430:66.0514384788604:9.19703611965472e-09:55.00:39.94	1	624478,	623390,	ribosomal protein S4
NC_012119.1	-	cox2	699018	25	9	3	1	C->T:CTC->TTC:L->F:0.181818181818182:0:165:167.2:135:30:2:105.626084275055:2.18478786445566e-10:45.00:41.09	C->T:CTC->TTC:L->F:0.211981566820276:0:217:208.1:171:46:2:161.555820516954:9.83925286197959e-16:45.00:41.09	C->T:CTC->TTC:L->F:0.161637931034483:0.000437246731401483:464:456.2:389:75:2:216.491664024079:1.02075807547565e-24:45.00:41.09		3	699042,696685,694740,	698661,696374,694649,	cox2
NC_012119.1	-	cox2	699016	27	9	4	3	C->T:CTC->CTT:L->L:0.720930232558139:0:172:166.4:48:124:11:1000:5.5948761055131e-54:45.00:41.09	C->T:CTC->CTT:L->L:0.608490566037736:0:212:206.8:83:129:11:1000:4.15643826033136e-52:45.00:41.09	C->T:CTC->CTT:L->L:0.473568281938326:0.000437246731401483:454:455.3:239:215:11:1000:4.29569385857293e-80:45.00:41.09	C->T:CTC->CTT:L->L:0.437768240343348:0.00021551724137931:466:453.9:262:204:11:1000:1.20299309497162e-74:45.00:41.09	3	699042,696685,694740,	698661,696374,694649,	cox2
NC_012119.1	-	cox2	699005	38	13	4	2	C->T:CCT->CTT:P->L:0.851851851851852:0:162:154.5:24:138:33:1000:6.63928211992058e-67:45.00:41.09	C->T:CCT->CTT:P->L:0.778894472361809:0:199:194.7:44:155:33:1000:2.13150028046387e-70:45.00:41.09	C->T:CCT->CTT:P->L:0.671945701357466:0.0006852521080709:442:435.1:145:297:33:1000:3.61425625536023e-124:45.00:41.09	C->T:CCT->CTT:P->L:0.649082568807339:0.000469336326521629:436:428.7:153:283:33:1000:1.47203289081355e-116:45.00:41.09	3	699042,696685,694740,	698661,696374,694649,	cox2
NC_012119.1	-	cox2	698972	71	24	4	2	C->T:TCT->TTT:S->F:0.937007874015748:0:127:137.9:8:119:85:1000:1.52983043179336e-63:40.00:41.09	C->T:TCT->TTT:S->F:0.866242038216561:0:157:159.8:21:136:85:1000:6.9290202360949e-67:40.00:41.09	C->T:TCT->TTT:S->F:0.834733893557423:0.000257731958762887:357:387.7:59:298:90:1000:1.25232410763959e-141:40.00:41.09	C->T:TCT->TTT:S->F:0.829201101928375:0.000257731958762887:363:393.3:62:301:90:1000:2.57136475341835e-142:40.00:41.09	3	699042,696685,694740,	698661,696374,694649,	cox2
NC_012119.1	-	cox2	698887	156	52	2	3	C->T:TTC->TTT:F->F:0.15:0.000854700854700855:120:117.3:102:18:5:46.7954943567468:1.9165260715696e-06:40.00:41.09	C->T:TTC->TTT:F->F:0.143884892086331:0:139:138.9:119:20:5:70.6271387609996:4.56969705756213e-07:40.00:41.09			3	699042,696685,694740,	698661,696374,694649,	cox2
NC_012119.1	-	cox2	698882	161	54	4	2	C->T:TCA->TTA:S->L:0.953271028037383:0:107:118.8:5:102:2:1000:9.35314783057405e-56:40.00:41.09	C->T:TCA->TTA:S->L:0.75:0:124:143.5:31:93:2:1000:1.68909794032349e-41:40.00:41.09	C->T:TCA->TTA:S->L:0.778501628664495:0:307:345.2:68:239:2:1000:3.06965902940751e-108:40.00:41.09	C->T:TCA->TTA:S->L:0.741007194244604:0.000621141975308642:278:314.2:72:206:2:1000:1.17832080083085e-90:40.00:41.09	3	699042,696685,694740,	698661,696374,694649,	cox2
NC_012119.1	-	cox2	698880	163	55	4	1	C->T:CGG->TGG:R->W:0.953703703703704:0:108:120.3:5:103:90:1000:2.45792024384851e-56:45.00:41.09	C->T:CGG->TGG:R->W:0.7421875:0.000671140939597315:128:145.8:33:95:90:226.109225520392:3.92971886767388e-42:45.00:41.09	C->T:CGG->TGG:R->W:0.76038338658147:0:313:350.3:75:238:90:1000:3.11170641267076e-106:45.00:41.09	C->T:CGG->TGG:R->W:0.716783216783217:0.000621141975308642:286:319.3:81:205:90:1000:1.29600496003626e-88:45.00:41.09	3	699042,696685,694740,	698661,696374,694649,	cox2
NC_012119.1	-	cox2	698790	253	85	4	1	C->T:CGG->TGG:R->W:0.993006993006993:0.000719424460431655:143:139.8:1:142:25:1000:2.45700655171191e-83:40.00:41.09	C->T:CGG->TGG:R->W:0.944444444444444:0:180:182.6:10:170:25:1000:1.34545667967158e-91:40.00:41.09	C->T:CGG->TGG:R->W:0.894009216589862:0.000234192037470726:434:429.3:46:388:25:1000:7.98751861817732e-196:40.00:41.09	C->T:CGG->TGG:R->W:0.89242053789731:0.000248138957816377:409:405.2:44:365:25:1000:6.58123965301404e-184:40.00:41.09	3	699042,696685,694740,	698661,696374,694649,	cox2
NC_012119.1	-	cox2	698765	278	93	4	2	C->T:CCG->CTG:P->L:0.941605839416058:0:137:142.1:8:129:101:1000:2.72388048940249e-69:40.00:41.09	C->T:CCG->CTG:P->L:0.895027624309392:0.0010555926916221:181:187.7:19:162:101:1000:4.52897308069e-82:40.00:41.09	C->T:CCG->CTG:P->L:0.866050808314088:0:433:450.5:58:375:101:1000:1.15812893267648e-183:40.00:41.09	C->T:CCG->CTG:P->L:0.827930174563591:0:401:419.5:69:332:101:1000:9.64190911832936e-157:40.00:41.09	3	699042,696685,694740,	698661,696374,694649,	cox2
NC_012119.1	-	cox2	698664	379	127	4	1	C->T:CGG->TGG:R->W:0.777777777777778:0:99:44.6:22:77:998:243.332916631877:3.39164752284192e-35:40.00:41.09	C->T:CGG->TGG:R->W:0.76969696969697:0:165:73.7:38:127:998:1000:2.38696723089625e-57:40.00:41.09	C->T:CGG->TGG:R->W:0.689969604863222:0:329:167.9:102:227:998:1000:3.23225827498597e-96:40.00:41.09	C->T:CGG->TGG:R->W:0.617554858934169:0.00255775001744714:319:160:122:197:998:1000:2.11130027857167e-79:40.00:41.09	3	699042,696685,694740,	698661,696374,694649,	cox2
NC_012119.1	-	cox2	696625	443	148	4	2	C->T:ACG->ATG:T->M:0.764705882352941:0:85:83.6:20:65:18:206.58780957812:1.72536645269134e-29:35.00:41.09	C->T:ACG->ATG:T->M:0.738562091503268:0:153:147.8:40:113:18:1000:7.04414176167324e-50:35.00:41.09	C->T:ACG->ATG:T->M:0.742971887550201:0.000809716599190283:249:245.2:64:185:18:1000:1.37111553141271e-81:35.00:41.09	C->T:ACG->ATG:T->M:0.704:0.0004:250:245.6:74:176:18:1000:1.83346536535481e-75:35.00:41.09	3	699042,696685,694740,	698661,696374,694649,	cox2
NC_012119.1	-	cox2	696607	461	154	4	2	C->T:CCA->CTA:P->L:0.916666666666667:0:72:81.8:6:66:15:186.29921087429:1.73523401881461e-34:40.00:41.09	C->T:CCA->CTA:P->L:0.962686567164179:0:134:138.2:5:129:15:1000:1.74100294889248e-71:40.00:41.09	C->T:CCA->CTA:P->L:0.880530973451327:0:226:246.4:27:199:15:1000:3.82693496391841e-99:40.00:41.09	C->T:CCA->CTA:P->L:0.864978902953586:0:237:254.7:32:205:15:1000:1.76138450823592e-100:40.00:41.09	3	699042,696685,694740,	698661,696374,694649,	cox2
NC_012119.1	-	cox2	696592	476	159	4	2	C->T:TCA->TTA:S->L:0.84:0:75:77.3:12:63:68:192.309519878632:1.91074156403217e-30:35.00:41.09	C->T:TCA->TTA:S->L:0.91869918699187:0:123:122.9:10:113:68:1000:5.871820152513e-59:35.00:41.09	C->T:TCA->TTA:S->L:0.862660944206009:0.000420168067226891:233:239.8:32:201:68:1000:2.68575228617619e-98:35.00:41.09	C->T:TCA->TTA:S->L:0.8:0:235:236.1:47:188:68:1000:8.6020028181179e-87:35.00:41.09	3	699042,696685,694740,	698661,696374,694649,	cox2
NC_012119.1	-	cox2	696524	544	182	4	1	C->T:CCT->TCT:P->S:0.785714285714286:0:42:40.7:9:33:13:103.902106084318:1.81207537565884e-15:40.00:41.09	C->T:CCT->TCT:P->S:0.746478873239437:0:71:68.4:18:53:13:169.685786872437:8.13576131686218e-24:40.00:41.09	C->T:CCT->TCT:P->S:0.73972602739726:0:146:145.6:38:108:13:1000:9.7678156473941e-48:40.00:41.09	C->T:CCT->TCT:P->S:0.619047619047619:0:147:144.5:56:91:13:1000:3.57678943828176e-37:40.00:41.09	3	699042,696685,694740,	698661,696374,694649,	cox2
NC_012119.1	-	cox2	696511	557	186	4	2	C->T:CCT->CTT:P->L:0.710526315789474:0:38:33:11:27:24:87.5416231123916:4.22711734027092e-12:45.00:41.09	C->T:CCT->CTT:P->L:0.646153846153846:0:65:62.8:23:42:24:138.673940086613:9.15052355501049e-18:45.00:41.09	C->T:CCT->CTT:P->L:0.535714285714286:0:140:136.8:65:75:24:253.352767990334:2.64547597000957e-29:45.00:41.09	C->T:CCT->CTT:P->L:0.557142857142857:0:140:128.9:62:78:24:262.47960429523:8.16690746195824e-31:45.00:41.09	3	699042,696685,694740,	698661,696374,694649,	cox2
NC_012119.1	-	cox2	696487	581	194	4	2	C->T:TCA->TTA:S->L:0.91304347826087:0:23:24.7:2:21:33:59.6040365351065:3.64368159428782e-11:45.00:41.09	C->T:TCA->TTA:S->L:0.651162790697674:0:43:44.1:15:28:33:92.3334320237692:4.48246903301913e-12:45.00:41.09	C->T:TCA->TTA:S->L:0.615384615384615:0:104:107.5:40:64:33:212.844509075827:2.90569239892943e-26:45.00:41.09	C->T:TCA->TTA:S->L:0.5:0:96:96.8:48:48:33:163.103205134009:1.24897402800728e-18:45.00:41.09	3	699042,696685,694740,	698661,696374,694649,	cox2
NC_012119.1	-	cox2	696454	614	205	4	2	C->T:TCA->TTA:S->L:0.944444444444444:0:18:15.9:1:17:18:45.4051383397603:2.09363269768553e-09:50.00:41.09	C->T:TCA->TTA:S->L:0.717948717948718:0:39:39.5:11:28:9:90.5632727949552:1.37244069489316e-12:50.00:41.09	C->T:TCA->TTA:S->L:0.548780487804878:0:82:80.1:37:45:9:151.661412447962:5.85697995964952e-18:50.00:41.09	C->T:TCA->TTA:S->L:0.672131147540984:0:61:59.6:20:41:9:134.458578432242:1.22476780212983e-17:50.00:41.09	3	699042,696685,694740,	698661,696374,694649,	cox2
NC_012119.1	-	cox2	696445	623	208	3	2		C->T:ACC->ATC:T->I:0.189189189189189:0:37:37.4:30:7:9:24.6313255827429:0.0057210445520053:40.00:41.09	C->T:ACC->ATC:T->I:0.183098591549296:0.00131578947368421:71:76.2:58:13:9:31.2477868339125:6.67765773074145e-05:40.00:41.09	C->T:ACC->ATC:T->I:0.163636363636364:0:55:57:46:9:9:31.7337306748143:0.00136936240987806:40.00:41.09	3	699042,696685,694740,	698661,696374,694649,	cox2
NC_012119.1	-	cox2	696436	632	211	4	2	C->T:TCG->TTG:S->L:0.916666666666667:0:12:12.9:1:11:44:31.0498684790483:4.80741495682943e-06:45.00:41.09	C->T:TCG->TTG:S->L:0.763157894736842:0:38:39.5:9:29:44:92.2298295718338:1.97696814383417e-13:45.00:41.09	C->T:TCG->TTG:S->L:0.618421052631579:0:76:79.5:29:47:44:156.201674343955:1.75856171199875e-19:45.00:41.09	C->T:TCG->TTG:S->L:0.5:0:56:60.1:28:28:44:95.1435363281716:3.91429219361858e-11:45.00:41.09	3	699042,696685,694740,	698661,696374,694649,	cox2
NC_012119.1	-	cox2	696392	676	226	4	1	C->T:CGT->TGT:R->C:0.352941176470588:0.00625:17:16.1:11:6:22:10.0407153218849:0.00920214379613712:40.00:41.09	C->T:CGT->TGT:R->C:0.263157894736842:0.00238095238095238:38:42.7:28:10:22:21.2217089116295:0.000495254603009418:40.00:41.09	C->T:CGT->TGT:R->C:0.25974025974026:0:77:87:57:20:22:69.9450536508297:2.31068727269013e-07:40.00:41.09	C->T:CGT->TGT:R->C:0.279411764705882:0:68:80.5:49:19:19:66.3248555272854:4.4235319667677e-07:40.00:41.09	3	699042,696685,694740,	698661,696374,694649,	cox2
NC_012119.1	-	cox2	694720	715	239	4	1	C->T:CCT->TCT:P->S:0.901960784313726:0:51:54:5:46:21:132.561608398241:9.55888728059768e-24:45.00:41.09	C->T:CCT->TCT:P->S:0.833333333333333:0:84:92.6:14:70:21:214.635903010451:1.41872333302042e-33:45.00:41.09	C->T:CCT->TCT:P->S:0.721428571428571:0.000645161290322581:140:152.2:39:101:21:244.518154085825:4.39169109148908e-44:45.00:41.09	C->T:CCT->TCT:P->S:0.834319526627219:0:169:191.2:28:141:21:1000:3.16641226751533e-67:45.00:41.09	3	699042,696685,694740,	698661,696374,694649,	cox2
NC_012119.1	-	cox2	694699	736	246	4	1	C->T:CGG->TGG:R->W:0.803571428571429:0:56:60:11:45:17983:140.419938604331:3.29005657465551e-21:45.00:41.09	C->T:CGG->TGG:R->W:0.677083333333333:0.00105263157894737:96:96.9:31:65:574:146.438897758775:1.02346872337379e-27:45.00:41.09	C->T:CGG->TGG:R->W:0.615384615384615:0.00116279069767442:169:170.8:65:104:574:235.090186804064:2.6515025232272e-42:45.00:41.09	C->T:CGG->TGG:R->W:0.618357487922705:0:207:205.8:79:128:574:1000:5.06379211712401e-52:45.00:41.09	3	699042,696685,694740,	698661,696374,694649,	cox2
NC_012119.1	+	atp9	712454	20	7	4	2	C->T:TCA->TTA:S->L:0.962233169129721:0.000274725274725275:609:708.2:23:586:74:1000:4.94065645841247e-324:50.00:45.78	C->T:TCA->TTA:S->L:0.943960149439601:0.000220253666100267:1606:1843.7:90:1516:74:1000:0:50.00:45.78	C->T:TCA->TTA:S->L:0.907016060862215:0.00048757341543068:2366:2676.1:220:2146:164:1000:0:50.00:45.78	C->T:TCA->TTA:S->L:0.87360970677452:0.000359731805290715:1978:2211.5:250:1728:164:1000:0:50.00:45.78	1	712435,	712659,	ATPase subunit 9
NC_012119.1	+	atp9	712484	50	17	4	2	C->T:TCA->TTA:S->L:0.972461273666093:0.00016260162601626:581:598.8:16:565:30:1000:6.93123212353747e-318:55.00:45.78	C->T:TCA->TTA:S->L:0.964713715046605:0.000385264928638041:1502:1545.3:53:1449:30:1000:0:55.00:45.78	C->T:TCA->TTA:S->L:0.920449632511889:8.50990958243697e-05:2313:2376.4:184:2129:30:1000:0:55.00:45.78	C->T:TCA->TTA:S->L:0.883757961783439:0.000209671175635644:1884:1951.8:219:1665:30:1000:0:55.00:45.78	1	712435,	712659,	ATPase subunit 9
NC_012119.1	+	atp9	712568	134	45	4	2	C->T:TCA->TTA:S->L:0.950819672131147:0:305:326.5:15:290:84:1000:1.50886442690742e-157:25.00:45.78	C->T:TCA->TTA:S->L:0.804878048780488:0.000439850078587837:820:878.5:160:660:84:1000:9.30413410942158e-305:25.00:45.78	C->T:TCA->TTA:S->L:0.774575018477457:0.000134160876115946:1353:1466.1:305:1048:84:1000:0:25.00:45.78	C->T:TCA->TTA:S->L:0.7171875:0:1280:1353.2:362:918:84:1000:0:25.00:45.78	1	712435,	712659,	ATPase subunit 9
NC_012119.1	+	atp9	712616	182	61	4	2	C->T:TCG->TTG:S->L:0.932692307692308:0.000446428571428571:208:222.4:14:194:48:1000:8.05710096220029e-103:50.00:45.78	C->T:TCG->TTG:S->L:0.874015748031496:0:508:568.6:64:444:48:1000:3.42290731053355e-219:50.00:45.78	C->T:TCG->TTG:S->L:0.791027154663518:0.000739638376739445:847:942.8:177:670:48:1000:2.11522625588591e-305:50.00:45.78	C->T:TCG->TTG:S->L:0.750608272506083:0.000215943204489941:822:903.1:205:617:48:1000:1.79734386429049e-272:50.00:45.78	1	712435,	712659,	ATPase subunit 9
NC_012119.1	+	atp9	712625	191	64	4	2	C->T:CCA->CTA:P->L:0.839160839160839:0:143:204.4:23:120:9:1000:1.54175912236128e-57:60.00:45.78	C->T:CCA->CTA:P->L:0.652849740932642:0.00147476598500758:386:498.2:134:252:9:1000:8.25372735797627e-104:60.00:45.78	C->T:CCA->CTA:P->L:0.555722891566265:0.000755608357475078:664:837.5:295:369:9:1000:4.84804032216799e-143:60.00:45.78	C->T:CCA->CTA:P->L:0.472058823529412:0.000742395844337592:680:816:359:321:9:1000:7.22816918294745e-119:60.00:45.78	1	712435,	712659,	ATPase subunit 9
NC_012119.1	+	atp9	712639	205	69	4	1	C->T:CTG->TTG:L->L:0.8:0.00147700021800741:20:86.2:4:16:14:31.3130786715465:7.70857278087532e-08:45.00:45.78	C->T:CTG->TTG:L->L:0.584158415841584:0.00167130919220056:101:256.4:42:59:14:125.381879070333:8.07540345869226e-24:45.00:45.78	C->T:CTG->TTG:L->L:0.576612903225806:0.000954409452812009:248:482.6:105:143:14:1000:1.31011199895278e-56:45.00:45.78	C->T:CTG->TTG:L->L:0.658536585365854:0.00144413831880186:287:498.7:98:189:14:1000:1.60432981820338e-78:45.00:45.78	1	712435,	712659,	ATPase subunit 9
NC_012119.1	+	atp9	712646	212	71	3	2	C->T:TCA->TTA:S->L:0.333333333333333:0:18:22.1:12:6:7:20.8308785164354:0.00953079178885632:40.00:45.78	C->T:TCA->TTA:S->L:0.263157894736842:0:95:109:70:25:7:87.4036115123004:4.8318904071817e-09:40.00:45.78		C->T:TCA->TTA:S->L:0.209737827715356:0.00033003300330033:267:296:211:56:7:167.695943917025:5.51368222071405e-19:40.00:45.78	1	712435,	712659,	ATPase subunit 9
NC_012119.1	+	atp9	712649	215	72	4	2	C->T:TCC->TTC:S->F:0.666666666666667:0:18:19.1:6:12:3:39.4120780047649:1.48312940304042e-05:40.00:45.78	C->T:TCC->TTC:S->F:0.582417582417582:0:91:97.8:38:53:3:177.489190992463:1.943055155858e-21:40.00:45.78	C->T:TCC->TTC:S->F:0.468468468468468:0.0184718442375406:222:237.9:118:104:10:120.305852554716:9.16804528299475e-38:40.00:45.78	C->T:TCC->TTC:S->F:0.5:0:244:276.2:122:122:3:1000:2.29268520069056e-46:40.00:45.78	1	712435,	712659,	ATPase subunit 9
NC_012119.1	-	psbM	748984	9	3	1	3			C->A:GTC->GTA:V->V:0.521739130434783:0:23:22.8:11:12:58:40.6327692780524:3.47483047426324e-05:40.00:28.57		1	748992,	748888,	PSII M protein
NC_012119.1	-	psbM	748926	67	23	1	1			T->C:TTT->CTT:F->L:0.647058823529412:0:17:18:6:11:1458:36.3112001828101:4.3257940922012e-05:15.00:28.57		1	748992,	748888,	PSII M protein
NC_012119.1	+	nad4	755192	29	10	4	2	C->T:TCC->TTC:S->F:1:0:10:10.2:0:10:3611:1000:5.41254411223454e-06:35.00:42.41	C->T:TCC->TTC:S->F:0.476190476190476:0:21:24.9:11:10:1475:34.1031189467283:0.000239707556780727:35.00:42.41	C->T:TCC->TTC:S->F:0.409090909090909:0:22:23.8:13:9:1475:30.9740193837194:0.00070164846114931:35.00:42.41	C->T:TCC->TTC:S->F:0.857142857142857:0:21:23:3:18:1475:54.25307145456:3.76027940530504e-09:35.00:42.41	4	755164,757059,761995,764462,	755624,757573,762417,764550,	NADH dehydrogenase subunit 4
NC_012119.1	+	nad4	755207	44	15	4	2	C->T:CCT->CTT:P->L:1:0:5:8.5:0:5:15:1000:0.00396825396825397:45.00:42.41	C->T:CCT->CTT:P->L:0.545454545454545:0:22:21.4:10:12:15:40.4671353381095:3.06602688905581e-05:45.00:42.41	C->T:CCT->CTT:P->L:0.636363636363636:0:22:22.3:8:14:15:46.3350281886927:2.78167762111918e-06:45.00:42.41	C->T:CCT->CTT:P->L:0.80952380952381:0:21:20.9:4:17:15:52.8768283549541:2.35017462831565e-08:45.00:42.41	4	755164,757059,761995,764462,	755624,757573,762417,764550,	NADH dehydrogenase subunit 4
NC_012119.1	+	nad4	755213	50	17	4	2	C->T:CCG->CTG:P->L:1:0:5:6.3:0:5:6:1000:0.00396825396825397:60.00:42.41	C->T:CCG->CTG:P->L:0.428571428571429:0:21:20.8:12:9:6:30.8967221570255:0.000659195781146999:60.00:42.41	C->T:CCG->CTG:P->L:0.428571428571429:0:21:21.7:12:9:6:30.8967221570255:0.000659195781146999:60.00:42.41	C->T:CCG->CTG:P->L:0.6:0:20:20.6:8:12:6:40.0415472795177:2.25475753840605e-05:60.00:42.41	4	755164,757059,761995,764462,	755624,757573,762417,764550,	NADH dehydrogenase subunit 4
NC_012119.1	+	nad4	755317	154	52	2	1		C->T:CCC->TCC:P->S:0.529411764705882:0:17:16.9:8:9:104:30.4352455683908:0.000463477938450128:45.00:42.41		C->T:CCC->TCC:P->S:0.4:0:15:16.3:9:6:104:20.6726596403329:0.00842911877394637:45.00:42.41	4	755164,757059,761995,764462,	755624,757573,762417,764550,	NADH dehydrogenase subunit 4
NC_012119.1	+	nad4	755321	158	53	1	2		C->T:CCT->CTT:P->L:0.5625:0:16:16.3:7:9:4:30.255952939072:0.000407860585836113:60.00:42.41			4	755164,757059,761995,764462,	755624,757573,762417,764550,	NADH dehydrogenase subunit 4
NC_012119.1	+	nad4	755360	197	66	3	2		C->T:TCT->TTT:S->F:0.733333333333333:0:15:15.5:4:11:39:35.3897047105634:2.49875062468764e-05:50.00:42.41	C->T:TCT->TTT:S->F:0.516129032258065:0:31:29.4:15:16:147:54.2272679961608:1.09950061478816e-06:50.00:42.41	C->T:TCT->TTT:S->F:0.375:0:16:15.4:10:6:43:20.7345145937033:0.00883697935978247:50.00:42.41	4	755164,757059,761995,764462,	755624,757573,762417,764550,	NADH dehydrogenase subunit 4
NC_012119.1	+	nad4	755480	317	106	4	2	C->T:TCA->TTA:S->L:1:0:13:12.2:0:13:267:1000:9.61482991365883e-08:45.00:42.41	C->T:TCA->TTA:S->L:0.791666666666667:0:24:23.9:5:19:120:59.6504274610849:3.68259921472039e-09:45.00:42.41	C->T:TCA->TTA:S->L:0.535714285714286:0:28:29.7:13:15:120:50.6705535980668:2.30367225969999e-06:45.00:42.41	C->T:TCA->TTA:S->L:0.434782608695652:0:23:26.1:13:10:120:34.3015214857101:0.000280659384459724:45.00:42.41	4	755164,757059,761995,764462,	755624,757573,762417,764550,	NADH dehydrogenase subunit 4
NC_012119.1	+	nad4	755525	362	121	4	2	C->T:ACA->ATA:T->I:1:0:10:10.8:0:10:45:1000:5.41254411223454e-06:30.00:42.41	C->T:ACA->ATA:T->I:0.6:0:15:17.3:6:9:45:30.0311604596383:0.000349825087456271:30.00:42.41	C->T:ACA->ATA:T->I:0.578947368421053:0:19:21.4:8:11:45:36.8627387877016:6.2811102855597e-05:30.00:42.41	C->T:ACA->ATA:T->I:0.315789473684211:0:19:22.6:13:6:45:20.8691698867836:0.00982800982800982:30.00:42.41	4	755164,757059,761995,764462,	755624,757573,762417,764550,	NADH dehydrogenase subunit 4
NC_012119.1	+	nad4	755531	368	123	2	2	C->T:TCT->TTT:S->F:0.888888888888889:0:9:10.5:1:8:6:23.4118608466659:0.000205676676264912:35.00:42.41	C->T:TCT->TTT:S->F:0.5:0:14:15.8:7:7:6:23.7858840820429:0.00289855072463767:35.00:42.41			4	755164,757059,761995,764462,	755624,757573,762417,764550,	NADH dehydrogenase subunit 4
NC_012119.1	+	nad4	755539	376	126	3	1	C->T:CGT->TGT:R->C:0.9:0:10:9.3:1:9:8:26.0000434316198:5.95379852345798e-05:25.00:42.41	C->T:CGT->TGT:R->C:0.5:0:14:13.5:7:7:8:23.7858840820429:0.00289855072463767:25.00:42.41	C->T:CGT->TGT:R->C:0.375:0:16:16:10:6:14:20.7345145937033:0.00883697935978247:25.00:42.41		4	755164,757059,761995,764462,	755624,757573,762417,764550,	NADH dehydrogenase subunit 4
NC_012119.1	+	nad4	755566	403	135	2	1		C->T:CGC->TGC:R->C:0.7:0:10:12.2:3:7:27:22.771342842056:0.00154798761609907:65.00:42.41		C->T:CGC->TGC:R->C:0.5:0:20:20.8:10:10:41:33.9798344029184:0.000217959895379251:65.00:42.41	4	755164,757059,761995,764462,	755624,757573,762417,764550,	NADH dehydrogenase subunit 4
NC_012119.1	+	nad4	755579	416	139	1	2				C->T:CCT->CTT:P->L:0.368421052631579:0:19:19.6:12:7:13:24.2086464362388:0.00399262899262899:45.00:42.41	4	755164,757059,761995,764462,	755624,757573,762417,764550,	NADH dehydrogenase subunit 4
NC_012119.1	+	nad4	755599	436	146	1	1				C->T:CCC->TCC:P->S:0.454545454545455:0:22:21.3:12:10:20:34.2092096143969:0.000260612285569743:45.00:42.41	4	755164,757059,761995,764462,	755624,757573,762417,764550,	NADH dehydrogenase subunit 4
NC_012119.1	+	nad4	755600	437	146	1	2				C->T:CCC->CTC:P->L:0.333333333333333:0:21:21.3:14:7:1:24.302691602508:0.00431012626134579:50.00:42.41	4	755164,757059,761995,764462,	755624,757573,762417,764550,	NADH dehydrogenase subunit 4
NC_012119.1	+	nad4	755612	449	150	3	2		C->T:CCA->CTA:P->L:0.4:0:15:15.2:9:6:46:20.6726596403329:0.00842911877394637:50.00:42.41	C->T:CCA->CTA:P->L:0.315789473684211:0:19:18.7:13:6:73:20.8691698867836:0.00982800982800982:50.00:42.41	C->T:CCA->CTA:P->L:0.571428571428571:0:21:21.8:9:12:12:40.2728783933918:2.65804750462501e-05:50.00:42.41	4	755164,757059,761995,764462,	755624,757573,762417,764550,	NADH dehydrogenase subunit 4
NC_012119.1	+	nad4	757196	599	200	4	2	C->T:TCA->TTA:S->L:1:0:16:14.3:0:16:326:1000:1.663670977521e-09:45.00:42.41	C->T:TCA->TTA:S->L:0.864864864864865:0:37:35.5:5:32:326:95.8386435280529:4.87173191612762e-16:45.00:42.41	C->T:TCA->TTA:S->L:0.722222222222222:0:54:54.8:15:39:326:125.960316432864:2.28048355285456e-17:45.00:42.41	C->T:TCA->TTA:S->L:0.666666666666667:0:36:37.1:12:24:326:78.8241560095298:1.57438553999879e-10:45.00:42.41	4	755164,757059,761995,764462,	755624,757573,762417,764550,	NADH dehydrogenase subunit 4
NC_012119.1	+	nad4	757205	608	203	4	2	C->T:TCA->TTA:S->L:1:0:14:15.6:0:14:9:1000:2.49273368131896e-08:35.00:42.41	C->T:TCA->TTA:S->L:0.864864864864865:0.0105263157894737:37:37.6:5:32:9:31.1485604976428:4.87173191612762e-16:35.00:42.41	C->T:TCA->TTA:S->L:0.716981132075472:0.00363636363636364:53:54.4:15:38:9:63.6645899718074:7.07280406247641e-17:35.00:42.41	C->T:TCA->TTA:S->L:0.619047619047619:0.005:42:39.1:16:26:9:42.2581796701689:4.76262334758285e-11:35.00:42.41	4	755164,757059,761995,764462,	755624,757573,762417,764550,	NADH dehydrogenase subunit 4
NC_012119.1	+	nad4	757243	646	216	1	1		C->T:CTA->TTA:L->L:0.266666666666667:0.0109880156075808:45:45.7:33:12:38:17.6058816741418:0.000105002835846366:35.00:42.41			4	755164,757059,761995,764462,	755624,757573,762417,764550,	NADH dehydrogenase subunit 4
NC_012119.1	+	nad4	757256	659	220	4	2	C->T:TCT->TTT:S->F:0.933333333333333:0:15:16.7:1:14:51:38.3586745457846:1.03147600606302e-07:50.00:42.41	C->T:TCT->TTT:S->F:0.847826086956522:0.00212765957446809:46:46.1:7:39:13:66.6059411493408:3.75230738824773e-19:50.00:42.41	C->T:TCT->TTT:S->F:0.716981132075472:0.00181818181818182:53:54:15:38:51:75.0918530175528:7.07280406247641e-17:50.00:42.41	C->T:TCT->TTT:S->F:0.716981132075472:0:53:55:15:38:51:122.946867115406:7.07280406247641e-17:50.00:42.41	4	755164,757059,761995,764462,	755624,757573,762417,764550,	NADH dehydrogenase subunit 4
NC_012119.1	+	nad4	757364	767	256	4	2	C->T:CCT->CTT:P->L:0.8:0:10:10.8:2:8:108:25.0103868198794:0.000357227911407478:30.00:42.41	C->T:CCT->CTT:P->L:0.842105263157895:0:19:21:3:16:108:48.7691157164293:4.35701939788603e-08:30.00:42.41	C->T:CCT->CTT:P->L:0.7:0:30:33.3:9:21:108:68.3140285261681:1.79187318126835e-09:30.00:42.41	C->T:CCT->CTT:P->L:0.59375:0:32:36.2:13:19:108:63.4819525786393:3.98369787966727e-08:30.00:42.41	4	755164,757059,761995,764462,	755624,757573,762417,764550,	NADH dehydrogenase subunit 4
NC_012119.1	+	nad4	757381	784	262	4	1	C->T:CAC->TAC:H->Y:0.833333333333333:0:6:7.8:1:5:17:15.3311359293179:0.00757575757575757:50.00:42.41	C->T:CAC->TAC:H->Y:0.7:0:10:14.5:3:7:17:22.771342842056:0.00154798761609907:50.00:42.41	C->T:CAC->TAC:H->Y:0.48:0:25:27.2:13:12:17:40.9006482019275:4.28362021874045e-05:50.00:42.41	C->T:CAC->TAC:H->Y:0.428571428571429:0:21:26.3:12:9:17:30.8967221570255:0.000659195781146999:50.00:42.41	4	755164,757059,761995,764462,	755624,757573,762417,764550,	NADH dehydrogenase subunit 4
NC_012119.1	+	nad4	757429	832	278	1	1				C->T:CGT->TGT:R->C:0.315789473684211:0:19:22.5:13:6:48:20.8691698867836:0.00982800982800982:60.00:42.41	4	755164,757059,761995,764462,	755624,757573,762417,764550,	NADH dehydrogenase subunit 4
NC_012119.1	+	nad4	757531	934	312	2	1			C->T:CCA->TCA:P->S:0.388888888888889:0:18:18.2:11:7:150:24.1506409888064:0.00381231671554253:60.00:42.41	C->T:CCA->TCA:P->S:0.4375:0:16:16.5:9:7:102:24.0023513131127:0.00339883821530095:60.00:42.41	4	755164,757059,761995,764462,	755624,757573,762417,764550,	NADH dehydrogenase subunit 4
NC_012119.1	+	nad4	762028	1010	337	2	2			C->T:CCG->CTG:P->L:0.388888888888889:0:36:36:22:14:62:48.3012819776128:1.27041105186354e-05:45.00:42.41	C->T:CCG->CTG:P->L:0.478260869565217:0:23:23.4:12:11:2886:37.5019496101284:0.000101349222166012:45.00:42.41	4	755164,757059,761995,764462,	755624,757573,762417,764550,	NADH dehydrogenase subunit 4
NC_012119.1	+	nad4	762034	1016	339	3	2		C->T:TCA->TTA:S->L:0.857142857142857:0:14:13.5:2:12:2892:36.16871430304:2.99128041758276e-06:45.00:42.41	C->T:TCA->TTA:S->L:0.611111111111111:0:36:36.5:14:22:6:73.2343272994715:2.11936514999839e-09:45.00:42.41	C->T:TCA->TTA:S->L:0.590909090909091:0:22:22.2:9:13:6:43.4604271141549:9.58133402829942e-06:45.00:42.41	4	755164,757059,761995,764462,	755624,757573,762417,764550,	NADH dehydrogenase subunit 4
NC_012119.1	+	nad4	762051	1033	345	2	1			C->T:CCT->TCT:P->S:0.586206896551724:0.00909090909090909:29:33:12:17:17:23.6379840906124:2.62699468211404e-07:65.00:42.41	C->T:CCT->TCT:P->S:0.55:0:20:22.3:9:11:17:37.0646411600851:7.26532984597503e-05:65.00:42.41	4	755164,757059,761995,764462,	755624,757573,762417,764550,	NADH dehydrogenase subunit 4
NC_012119.1	+	nad4	762127	1109	370	1	2			C->T:TCA->TTA:S->L:0.315789473684211:0:19:20.7:13:6:76:20.8691698867836:0.00982800982800982:60.00:42.41		4	755164,757059,761995,764462,	755624,757573,762417,764550,	NADH dehydrogenase subunit 4
NC_012119.1	+	nad4	762190	1172	391	3	2	C->T:TCA->TTA:S->L:0.666666666666667:0:12:11.2:4:8:4809:26.2747186698433:0.000673038093956118:40.00:42.41		C->T:TCA->TTA:S->L:0.375:0:16:15.6:10:6:63:20.7345145937033:0.00883697935978247:40.00:42.41	C->T:TCA->TTA:S->L:0.466666666666667:0:15:15.4:8:7:139:23.9053283720024:0.00316091954022989:40.00:42.41	4	755164,757059,761995,764462,	755624,757573,762417,764550,	NADH dehydrogenase subunit 4
NC_012119.1	+	nad4	762223	1205	402	4	2	C->T:CCC->CTC:P->L:0.80952380952381:0:21:19.6:4:17:33:52.8768283549541:2.35017462831565e-08:45.00:42.41	C->T:CCC->CTC:P->L:0.733333333333333:0:15:14.3:4:11:189:35.3897047105634:2.49875062468764e-05:45.00:42.41	C->T:CCC->CTC:P->L:0.62962962962963:0:27:26.2:10:17:33:56.3536126839054:1.78911645329719e-07:45.00:42.41	C->T:CCC->CTC:P->L:0.758620689655172:0:29:26.6:7:22:33:70.0986052426824:2.77633485575662e-10:45.00:42.41	4	755164,757059,761995,764462,	755624,757573,762417,764550,	NADH dehydrogenase subunit 4
NC_012119.1	+	nad4	762229	1211	404	4	2	C->T:TCA->TTA:S->L:0.782608695652174:0.00909090909090909:23:21.5:5:18:6:21.5214691402598:1.19367009028868e-08:50.00:42.41	C->T:TCA->TTA:S->L:0.785714285714286:0:14:14.4:3:11:6:34.6340353614394:1.69505890329689e-05:50.00:42.41	C->T:TCA->TTA:S->L:0.689655172413793:0.00740740740740741:29:27.7:9:20:6:27.8992269357426:5.42156500999143e-09:50.00:42.41	C->T:TCA->TTA:S->L:0.724137931034483:0.00666666666666667:29:28.2:8:21:6:29.5012240490132:1.28405487078745e-09:50.00:42.41	4	755164,757059,761995,764462,	755624,757573,762417,764550,	NADH dehydrogenase subunit 4
NC_012119.1	+	nad4	762325	1307	436	4	2	C->T:GCG->GTG:A->V:1:0.0037037037037037:25:28:0:25:96:1000:7.91072860244857e-15:45.00:42.41	C->T:GCG->GTG:A->V:0.833333333333333:0:18:18.7:3:15:96:45.9934077879538:1.46554288837986e-07:45.00:42.41	C->T:GCG->GTG:A->V:0.74:0.00188679245283019:50:52.5:13:37:96:71.5575371421229:1.03759489113195e-16:45.00:42.41	C->T:GCG->GTG:A->V:0.891891891891892:0:37:38.3:4:33:96:96.252929615135:5.79968085253293e-17:45.00:42.41	4	755164,757059,761995,764462,	755624,757573,762417,764550,	NADH dehydrogenase subunit 4
NC_012119.1	+	nad4	762373	1355	452	4	2	C->T:CCA->CTA:P->L:0.857142857142857:0:14:16.7:2:12:48:36.16871430304:2.99128041758276e-06:50.00:42.41	C->T:CCA->CTA:P->L:0.8125:0:16:16.4:3:13:48:40.3681506478792:1.61209717721784e-06:50.00:42.41	C->T:CCA->CTA:P->L:0.615384615384615:0.00465116279069767:39:42.6:15:24:48:39.8249327656088:3.17974902711094e-10:50.00:42.41	C->T:CCA->CTA:P->L:0.5:0:24:27.4:12:12:48:40.7758012835021:3.88145957231532e-05:50.00:42.41	4	755164,757059,761995,764462,	755624,757573,762417,764550,	NADH dehydrogenase subunit 4
NC_012119.1	+	nad4	762391	1373	458	4	2	C->T:TCC->TTC:S->F:0.777777777777778:0:9:10.1:2:7:18:22.1211742392615:0.00113122171945701:25.00:42.41	C->T:TCC->TTC:S->F:0.642857142857143:0:14:15.3:5:9:18:29.740004719308:0.000289855072463767:25.00:42.41	C->T:TCC->TTC:S->F:0.212121212121212:0:33:32.7:26:7:18:24.5842896891817:0.00548549810844892:25.00:42.41	C->T:TCC->TTC:S->F:0.428571428571429:0:21:22.1:12:9:18:30.8967221570255:0.000659195781146999:25.00:42.41	4	755164,757059,761995,764462,	755624,757573,762417,764550,	NADH dehydrogenase subunit 4
NC_012119.1	+	nad4	764467	1405	469	3	1	C->T:CGG->TGG:R->W:0.642857142857143:0:14:13.9:5:9:10:29.740004719308:0.000289855072463767:55.00:42.41	C->T:CGG->TGG:R->W:0.8125:0:32:33.7:6:26:10:80.7363012957584:1.5064087274219e-12:55.00:42.41		C->T:CGG->TGG:R->W:0.392857142857143:0:28:27.3:17:11:10:37.9328832585463:0.000144216658963866:55.00:42.41	4	755164,757059,761995,764462,	755624,757573,762417,764550,	NADH dehydrogenase subunit 4
NC_012119.1	+	nad4	764479	1417	473	1	1		C->T:CAC->TAC:H->Y:0.344827586206897:0:29:31.9:19:10:12:34.6751376893386:0.000383867549005698:50.00:42.41			4	755164,757059,761995,764462,	755624,757573,762417,764550,	NADH dehydrogenase subunit 4
NC_012119.1	+	nad4	764495	1433	478	3	2	C->T:CCG->CTG:P->L:0.692307692307692:0.00833333333333333:13:11.9:4:9:28:12.0726846603236:0.00022883295194508:60.00:42.41	C->T:CCG->CTG:P->L:0.703703703703704:0:27:27.4:8:19:16:61.7369554694483:1.20886246844405e-08:60.00:42.41		C->T:CCG->CTG:P->L:0.379310344827586:0:29:28.6:18:11:28:37.9941424780827:0.000151947571481422:60.00:42.41	4	755164,757059,761995,764462,	755624,757573,762417,764550,	NADH dehydrogenase subunit 4
NC_012119.1	+	nad4	764500	1438	480	3	1	C->T:CGC->TGC:R->C:0.538461538461538:0:13:12.3:6:7:5:23.6349632647173:0.00260869565217392:60.00:42.41	C->T:CGC->TGC:R->C:0.607142857142857:0:28:27.1:11:17:5:56.639048054666:2.19129800312927e-07:60.00:42.41		C->T:CGC->TGC:R->C:0.333333333333333:0:27:28.2:18:9:5:31.2463177746531:0.000881324027001402:60.00:42.41	4	755164,757059,761995,764462,	755624,757573,762417,764550,	NADH dehydrogenase subunit 4
