# Supplementary material for: Dynamic response of RNA editing to temperature in grape by RNA deep sequencing
Source: Funct Integr Genomics. 2019 Nov 19;20(3):421–32. doi: 10.1007/s10142-019-00727-7 (PMC7152585; doi:10.1007/s10142-019-00727-7)
Supplement: Supplementary file 7 — Table S7. Gene differential expression analysis between samples under two conditions (25°C, 45°C). (XLSX 12 kb) [file 10142_2019_727_MOESM7_ESM.xlsx]

## Sheet: PPR
Table S7:Gene differential expression analysis between samples under two conditions (25°C, 45°C)
Genes	log2FoldChange	pvalue	padj
GSVIVG01002880001	-4.13551	1.88e-05	0.00014555
GSVIVG01037258001	-2.72387	3.79e-06	3.53e-05
GSVIVG01000757001	-2.56884	4.43e-09	8.06e-08
GSVIVG01024061001	-2.54063	1.85e-14	8.27e-13
GSVIVG01011887001	-1.94737	2.33e-10	5.46e-09
GSVIVG01005196001	-1.84023	0.000299627	0.00163026
GSVIVG01025389001	-1.64555	0.00467217	0.0167244
GSVIVG01015461001	-1.61652	3.22e-07	3.88e-06
GSVIVG01026966001	-1.49799	1.43e-08	2.27e-07
GSVIVG01007998001	-1.47506	0.00403303	0.0147131
GSVIVG01022204001	-1.45453	4.72e-06	4.3e-05
GSVIVG01036757001	-1.45079	8.49e-06	7.27e-05
GSVIVG01025719001	-1.41052	0.000100521	0.000630603
GSVIVG01019231001	-1.35636	0.000341652	0.00182133
GSVIVG01024233001	-1.34147	0.000449564	0.00230898
GSVIVG01036010001	-1.32393	0.00529691	0.0185842
GSVIVG01013113001	-1.25445	0.000241917	0.00135188
GSVIVG01033190001	-1.20386	8.53e-07	9.37e-06
GSVIVG01020108001	-1.17897	5.94e-05	0.000400713
GSVIVG01027001001	-1.17039	1.1e-09	2.28e-08
GSVIVG01030107001	-1.14181	2.98e-06	2.85e-05
GSVIVG01008757001	-1.12969	0.000387205	0.00203568
GSVIVG01021583001	-1.11785	0.00174737	0.00733303
GSVIVG01015233001	-1.04199	9.29e-05	0.000588277
GSVIVG01028747001	-1.01331	0.00647483	0.0220183
GSVIVG01010869001	-1.00988	0.000476272	0.00242364
GSVIVG01025573001	1.04471	2.74e-05	0.000203078
GSVIVG01011494001	1.10969	9.02e-11	2.32e-09
GSVIVG01008664001	1.13076	3.29e-06	3.1e-05
GSVIVG01012156001	1.61602	6.7e-07	7.53e-06
GSVIVG01031345001	4.02207	2.55e-63	1.37e-60
